# Supplementary material for: Multiple Introductions Followed by Ongoing Community Spread of SARS-CoV-2 at One of the Largest Metropolitan Areas of Northeast Brazil
Source: Viruses. 2020 Dec 9;12(12):1414. doi: 10.3390/v12121414 (PMC7763515; doi:10.3390/v12121414)
Supplement: Supplementary file 1 [file viruses-12-01414-s001.zip]

Archive with 8 entries (7 files):
- Supplementary_Material/
- Supplementary_Material/Supplementary_File_4.pdf.pdf
- Supplementary_Material/Figure_S2.png
- Supplementary_Material/Figure_S1.png
- Supplementary_Material/Supplementary_File_3.pdf
- Supplementary_Material/Supplementary_File_2.pdf
- Supplementary_Material/SARS-CoV-2_paper_supplementary_tables.xlsx
- Supplementary_Material/Supplementary_File_1.pdf
