# Supplementary material for: Multiple Introductions Followed by Ongoing Community Spread of SARS-CoV-2 at One of the Largest Metropolitan Areas of Northeast Brazil
Source: Viruses. 2020 Dec 9;12(12):1414. doi: 10.3390/v12121414 (PMC7763515; doi:10.3390/v12121414)
Supplement: Supplementary file 1 [file viruses-12-01414-s001.zip › Supplementary_Material/SARS-CoV-2_paper_supplementary_tables.xlsx]

## Sheet: Table S1
Table S1. General information about the 101 sequenced genomes
Sample name	Sampling date	Municipality	SARS-CoV-2 qRT-PCR Ct value	Genome coverage breadth > 5x	Genome average coverage depth	SARS-CoV-2 lineages assigned by Pangolin*	N (%)	Number of SNPs	Gender	Age	Clinical outcome
hCoV-19/Brazil/PE-IAM479/2020	2020-04-20	Cabo de Santo Agostinho	14.79	66.47	1394.13	B.1.1	0.381186	3	NA	NA	NA
hCoV-19/Brazil/PE-IAM1434/2020	2020-05-13	Caruaru	20.68	59.43	657.34	B.1	0.377374	6	Male	71	DEATH
hCoV-19/Brazil/PE-IAM1440/2020	2020-05-13	Camocim de São Félix	23.85	68.98	610.50	B.1.1	0.343365	7	NA	NA	NA
hCoV-19/Brazil/PE-IAM1348/2020	2020-05-11	Olinda	26.22	69.04	849.04	B.1.1	0.289928	15	NA	NA	NA
hCoV-19/Brazil/PE-IAM464/2020	2020-04-20	Paulista	2020-09-17	71.28	972.82	B.1.1	0.268392	8	NA	NA	NA
hCoV-19/Brazil/PE-IAM397/2020	2020-05-14	Catende	17.19	72.72	517.89	B.1.1	0.259564	5	Female	65	RECOVERED
hCoV-19/Brazil/PE-IAM959/2020	2020-05-03	Recife	24.96	71.66	991.74	B.1.1/B.1.1.33**	0.25408	17	NA	NA	NA
hCoV-19/Brazil/PE-IAM620/2020	2020-04-22	São Lourenço da Mata	26.52	74.47	1166.95	B.1.1	0.244783	8	Female	23	RECOVERED
hCoV-19/Brazil/PE-IAM981/2020	2020-05-06	Jaboatão dos Guararapes	18.42	77.56	2184.29	B.1.1	0.237895	8	NA	NA	NA
hCoV-19/Brazil/PE-IAM967/2020	2020-04-29	Tamandaré	22.17	76.4	1454.07	B.1.1	0.217162	8	Female	24	RECOVERED
hCoV-19/Brazil/PE-IAM726/2020	2020-04-26	Jaboatão dos Guararapes	23.90	73.73	1051.37	B.1.1	0.21141	7	Female	30	RECOVERED
hCoV-19/Brazil/PE-IAM1399/2020	2020-05-14	Palmares	25.00	76.1	1360.20	B.1.1	0.210808	8	Female	50	RECOVERED
hCoV-19/Brazil/PE-IAM1116/2020	2020-05-07	Vitória de Santo Antão	17.18	80.65	2371-09-01	B.1.1	0.205658	7	NA	NA	NA
hCoV-19/Brazil/PE-IAM714/2020	2020-04-26	Cabo de Santo Agostinho	2020-10-23	74.13	1348.82	B.1.1	0.202113	13	Female	32	RECOVERED
hCoV-19/Brazil/PE-IAM1237/2020	2020-05-10	Passira	23.43	77.79	1657.84	B.1.1	0.196395	8	NA	NA	NA
hCoV-19/Brazil/PE-IAM887/2020	2020-05-03	Carpina	21.30	78.24	1360.88	B.1.1	0.177368	8	NA	NA	NA
hCoV-19/Brazil/PE-IAM960/2020	2020-04-29	Tabira	21.21	77.2	1432.33	B.1.1	0.176866	9	NA	NA	NA
hCoV-19/Brazil/PE-IAM544/2020	2020-04-20	Olinda	36.60	78.86	1556.25	B.1.1	0.173823	9	Female	40	RECOVERED
hCoV-19/Brazil/PE-IAM977/2020	2020-05-06	Recife	18.50	83.7	1758.67	B.1.1/B.1.1.33**	0.170813	10	NA	NA	NA
hCoV-19/Brazil/PE-IAM1093/2020	2020-05-07	Gameleira	22.54	81.73	1398.30	B.1.1/B.1.1.33**	0.169877	10	NA	NA	NA
hCoV-19/Brazil/PE-IAM1092/2020	2020-05-06	Vitória de Santo Antão	20.44	80.53	2198.19	B.1.1	0.163256	10	NA	NA	NA
hCoV-19/Brazil/PE-IAM707/2020	2020-04-26	Olinda	2020-12-22	78.58	1472.87	B.1.1	0.162587	7	NA	NA	NA
hCoV-19/Brazil/PE-IAM1352/2020	2020-05-11	Recife	2020-05-17	80.08	1472.67	B.1.1	0.149445	10	Male	57	RECOVERED
hCoV-19/Brazil/PE-IAM1314/2020	2020-05-11	Primavera	21.87	80.86	1176.05	B.1.1	0.147338	9	Male	66	INTERNED
hCoV-19/Brazil/PE-IAM495/2020	2020-04-19	Vitória de Santo Antão	13.25	86.48	1950.91	B.1.1	0.125869	11	Female	67	DEATH
hCoV-19/Brazil/PE-IAM404/2020	2020-04-20	Olinda	22.73	84.6	1068.21	B.1.1/B.1.1.28**	0.123462	13	Female	39	RECOVERED
hCoV-19/Brazil/PE-IAM1451/2020	2020-05-14	Paulista	21.78	81.9	1203.69	B.1.1	0.122693	9	NA	NA	NA
hCoV-19/Brazil/PE-IAM604/2020	2020-04-22	Condado	25.50	82.78	1597.85	B.1.1	0.109049	7	Female	70	DEATH
hCoV-19/Brazil/PE-IAM807/2020	2020-04-27	Goiana	2020-11-20	84.28	1215.35	B.1.1	0.108012	8	NA	NA	NA
hCoV-19/Brazil/PE-IAM448/2020	2020-04-20	Vitória de Santo Antão	18.76	86.62	1738.49	B.1.1	0.0947365	12	NA	NA	NA
hCoV-19/Brazil/PE-IAM662/2020	2020-04-22	Olinda	21.18	87.7	1834.85	B.1.1	0.0936664	7	NA	NA	NA
hCoV-19/Brazil/PE-IAM1148/2020	2020-05-06	Vitória de Santo Antão	21.43	89.3	1051.73	B.1.1	0.0875134	8	NA	NA	NA
hCoV-19/Brazil/PE-IAM1064/2020	2020-05-05	Lagoa do Carro	20.67	87.96	1808.32	B.1.1	0.0846041	12	NA	NA	NA
hCoV-19/Brazil/PE-IAM391/2020	2020-04-20	Paulista	22.97	89.8	1560.91	B.1.1	0.0836009	13	NA	NA	NA
hCoV-19/Brazil/PE-IAM1127/2020	2020-05-07	Recife	2020-04-21	89.61	955.57	B.1.1	0.079588	10	NA	NA	NA
hCoV-19/Brazil/PE-IAM1026/2020	2020-05-06	Camaragibe	17.70	89.84	1345.02	B.1.1	0.0733681	11	NA	NA	NA
hCoV-19/Brazil/PE-IAM957/2020	2020-05-03	Cabo de Santo Agostinho	2020-07-19	89.14	1963.99	B.1.1	0.0731675	10	NA	NA	NA
hCoV-19/Brazil/PE-IAM1149/2020	2020-05-06	Chã Grande	15.59	92.29	2190.36	B.1.1	0.0664794	10	NA	NA	NA
hCoV-19/Brazil/PE-IAM307/2020	2020-04-13	Aliança	21155	94.52	1415.27	B.1.1.33	0.05521	11	NA	NA	NA
hCoV-19/Brazil/PE-IAM291/2020	2020-04-13	Recife	20235	94.32	1508.67	B.1.1	0.0528023	9	Female	44	RECOVERED
hCoV-19/Brazil/PE-IAM992/2020	2020-05-06	Olinda	2020-05-17	92.18	1704.84	B.1.1	0.0522004	10	NA	NA	NA
hCoV-19/Brazil/PE-IAM395/2020	2020-04-20	Jaboatão dos Guararapes	22.26	93.35	1688.21	B.1.1	0.0511972	8	Male	68	DEATH
hCoV-19/Brazil/PE-IAM958/2020	2020-05-03	Ipojuca	17.22	91.68	585.78	B.1.1	0.0511637	9	NA	NA	NA
hCoV-19/Brazil/PE-IAM248/2020	2020-04-09	Recife	19652	93.77	1494.11	B.1.1	0.0499599	8	Female	42	RECOVERED
hCoV-19/Brazil/PE-IAM939/2020	2020-05-03	Cabo de Santo Agostinho	16.99	92.43	1069.87	B.1.1	0.0493579	8	NA	NA	NA
hCoV-19/Brazil/PE-IAM1264/2020	2020-05-10	Caruaru	17.71	91.87	1858.47	B.1.1/B.1.1.33**	0.047385	13	Male	33	RECOVERED
hCoV-19/Brazil/PE-IAM1126/2020	2020-05-07	Abreu e Lima	23.81	91.91	329.01	B.1.1/B.1.1.28**	0.0447766	16	NA	NA	NA
hCoV-19/Brazil/PE-IAM1468/2020	2020-05-14	Paulista	17.61	92.52	1554.14	B.1.1	0.0445091	9	NA	NA	NA
hCoV-19/Brazil/PE-IAM914/2020	2020-05-03	Abreu e Lima	20.77	91.36	1760.18	B.1.1	0.0432049	9	NA	NA	NA
hCoV-19/Brazil/PE-IAM356/2020	2020-04-13	Paulista	18	94.14	382.87	B.1.1.28	0.0428371	13	Female	42	RECOVERED
hCoV-19/Brazil/PE-IAM139/2020	2020-04-09	Recife	15.42	96.24	1971-05-01	B.1.1	0.0390583	8	Female	30	RECOVERED
hCoV-19/Brazil/PE-IAM384/2020	2020-04-20	Olinda	20.32	94.18	1418.26	B.1.1	0.0388577	10	NA	NA	NA
hCoV-19/Brazil/PE-IAM889/2020	2020-05-03	Paulista	16.71	94.44	1350.89	B.1.1	0.0381889	9	NA	NA	NA
hCoV-19/Brazil/PE-IAM900/2020	2020-05-03	Recife	16.59	94.87	1840.73	B.1.1	0.0366841	9	Male	43	DEATH
hCoV-19/Brazil/PE-IAM19/2020	2020-04-07	Recife	16.14	94.76	1706.99	B.1	0.035848	11	Female	28	RECOVERED
hCoV-19/Brazil/PE-IAM211/2020	2020-04-09	Recife	16097	95.14	2064.34	B.1.1	0.0349452	9	NA	NA	NA
hCoV-19/Brazil/PE-IAM158/2020	2020-04-09	Recife	19626	96.73	2942.74	B.1.1	0.0336075	11	Female	33	RECOVERED
hCoV-19/Brazil/PE-IAM16/2020	2020-04-07	Recife	17.36	94.93	1531.11	B.1.1	0.0331394	9	Male	33	RECOVERED
hCoV-19/Brazil/PE-IAM171/2020	2020-04-09	Recife	18.39	96.45	1339.42	B.1.1	0.0317349	9	Female	54	RECOVERED
hCoV-19/Brazil/PE-IAM235/2020	2020-04-09	Recife	18442	95.8	2204.80	B.1.1	0.0293606	8	Male	66	RECOVERED
hCoV-19/Brazil/PE-IAM1254/2020	2020-05-09	Caruaru	2020-04-17	94	2098.45	B.1.1	0.0286584	8	NA	NA	NA
hCoV-19/Brazil/PE-IAM230/2020	2020-04-09	Recife	16878	95.1	2274.38	B.1.1	0.028023	9	Female	51	RECOVERED
hCoV-19/Brazil/PE-IAM305/2020	2020-04-13	Camaragibe	20278	96.11	3152.63	B.1.1	0.0279896	10	Female	23	RECOVERED
hCoV-19/Brazil/PE-IAM17/2020	2020-04-07	Recife	2020-08-16	96.97	3121.49	B.1.1	0.0277889	13	Female	36	RECOVERED
hCoV-19/Brazil/PE-IAM1082/2020	2020-05-03	Jaqueira	20.90	94.78	936.59	B.1.1	0.0269864	11	NA	NA	NA
hCoV-19/Brazil/PE-IAM209/2020	2020-04-09	Recife	15978	97.15	1854.91	B.1.1	0.0268192	8	Male	44	RECOVERED
hCoV-19/Brazil/PE-IAM167/2020	2020-04-09	Recife	17.18	96.05	1659.19	B.1.1	0.0219369	9	Female	38	RECOVERED
hCoV-19/Brazil/PE-IAM18/2020	2020-04-07	Recife	14.88	97.09	1648.15	B.1.1	0.0211343	10	Male	27	RECOVERED
hCoV-19/Brazil/PE-IAM273/2020	2020-04-08	Recife	17761	97.08	2135.29	B.1.1	0.0184591	9	Male	80	DEATH
hCoV-19/Brazil/PE-IAM965/2020	2020-05-02	Caruaru	2020-12-16	96.83	1521.11	B.1.1	0.0167536	10	NA	NA	NA
hCoV-19/Brazil/PE-IAM220/2020	2020-04-09	Recife	18698	96.95	3499.37	B.1.1	0.0159845	8	Male	56	RECOVERED
hCoV-19/Brazil/PE-IAM1447/2020	2020-05-13	Goiana	28.99	96.27	1923.80	B.1.1	0.0158507	12	Male	76	DEATH
hCoV-19/Brazil/PE-IAM458/2020	2020-04-22	Recife	14.52	98.46	1615.53	B.1.1	0.0155163	9	Female	58	DEATH
hCoV-19/Brazil/PE-IAM1315/2020	2020-05-11	Escada	16.38	97.66	1665.68	B.1.1	0.0145465	9	Female	80	RECOVERED
hCoV-19/Brazil/PE-IAM766/2020	2020-04-26	Paulista	16.17	97.73	1862.00	B.1.1	0.0145131	9	NA	NA	NA
hCoV-19/Brazil/PE-IAM212/2020	2020-04-09	Recife	15928	97.24	2218.94	B.1.1	0.013443	11	NA	NA	NA
hCoV-19/Brazil/PE-IAM355/2020	2020-04-13	Olinda	18149	97.38	2771.64	B.1.1	0.0132424	7	Female	42	RECOVERED
hCoV-19/Brazil/PE-IAM226/2020	2020-04-07	Jaboatão dos Guararapes	14879	98.17	2011.33	B.1.1	0.0128077	11	Male	56	RECOVERED
hCoV-19/Brazil/PE-IAM67/2020	2020-04-08	Recife	14456	97.86	2702.48	B.1.1.28	0.0119382	15	Male	30	RECOVERED
hCoV-19/Brazil/PE-IAM238/2020	2020-04-09	Recife	17844	97.78	4397.48	B.1.1	0.0116038	8	Female	52	RECOVERED
hCoV-19/Brazil/PE-IAM991/2020	2020-05-06	Recife	2020-07-15	98.23	1608.53	B.1.1.28	0.0115035	15	NA	NA	NA
hCoV-19/Brazil/PE-IAM215/2020	2020-04-06	Olinda	17.33	97.88	3669.32	B.1.1	0.0112694	10	NA	NA	NA
hCoV-19/Brazil/PE-IAM383/2020	2020-04-20	Jaboatão dos Guararapes	16.86	97.61	1501.84	B.1.1	0.0111022	7	NA	NA	NA
hCoV-19/Brazil/PE-IAM311/2020	2020-04-13	Recife	17311	98.02	1131.23	B.1.1	0.0100321	9	Female	48	RECOVERED
hCoV-19/Brazil/PE-IAM719/2020	2020-04-27	Recife	15.33	99.09	1628.42	B.1.1	0.00999866	10	NA	NA	NA
hCoV-19/Brazil/PE-IAM961/2020	2020-05-02	Carpina	15.41	99.04	1405.59	B.1.1	0.00956394	9	NA	NA	NA
hCoV-19/Brazil/PE-IAM39/2020	2020-04-08	Recife	14.91	98.59	3342.17	B.1.1	0.00949706	8	Female	48	RECOVERED
hCoV-19/Brazil/PE-IAM1309/2020	2020-05-10	Ipojuca	15.17	99.14	1934.38	B.1.1	0.00939674	10	Male	23	RECOVERED
hCoV-19/Brazil/PE-IAM87/2020	2020-04-08	São Lourenço da Mata	15517	98.84	2667.67	B.1.1	0.00789192	8	Male	28	RECOVERED
hCoV-19/Brazil/PE-IAM48/2020	2020-04-08	Recife	17465	98.86	2081.51	B.1.1	0.00698903	9	Male	67	RECOVERED
hCoV-19/Brazil/PE-IAM103/2020	2020-04-09	Recife	11785	99.3	2568.56	B.1.1	0.00658775	8	Male	36	RECOVERED
hCoV-19/Brazil/PE-IAM221/2020	2020-04-08	Recife	15615	99.18	3157.48	B.1.1	0.00632022	8	Female	44	RECOVERED
hCoV-19/Brazil/PE-IAM711/2020	2020-04-26	Recife	15.55	98.31	1679.56	B.1.1	0.00585206	14	Female	48	RECOVERED
hCoV-19/Brazil/PE-IAM29/2020	2020-04-08	Olinda	18352	99.17	2867.59	B.1.1	0.00391252	9	Male	86	DEATH
hCoV-19/Brazil/PE-IAM08/2020	2020-04-07	Recife	16189	99.47	2894.98	B.1.1	0.00371188	8	Female	44	RECOVERED
hCoV-19/Brazil/PE-IAM138/2020	2020-04-09	Recife	16751	98.08	2112.17	B	0.00327715	10	Female	37	RECOVERED
hCoV-19/Brazil/PE-IAM10/2020	2020-04-07	Recife	16682	99.48	2846.24	B.1.1	0.00307651	9	Female	55	RECOVERED
hCoV-19/Brazil/PE-IAM30/2020	2020-04-08	Ipojuca	18166	99.44	2947.33	B.1.1	0.00280899	8	Male	31	RECOVERED
hCoV-19/Brazil/PE-IAM89/2020	2020-04-07	Camaragibe	12367	99.5	3348.85	B.1.1	0.00234082	7	Male	81	RECOVERED
hCoV-19/Brazil/PE-IAM84/2020	2020-04-08	Recife	13891	99.89	3185.84	B.1.1	0.00214018	8	Male	20	RECOVERED
hCoV-19/Brazil/PE-IAM109/2020	2020-04-08	Olinda	17.57	99.39	3179.62	B.1.1	0.00200642	8	NA	NA	NA
* Lineages were assigned with pangolin (https://pangolin.cog-uk.io/) updated at August 14th 2020. ** Lineage assigned througth phylogenetic analysis

## Sheet: Table S2
Table S2. Number of GISAID genomes by country after clusterizations
Country	1st cd-hit-est
Algeria	3
Argentina	31
Australia*	1081
Austria	287
Bahrein	29
Bangladesh	179
Belarus	2
Belgium*	490
Benin	12
Bosnia and Herzegovina	16
Brazil*	534
Brunei	5
Bulgaria	15
Cambodia	1
Canada*	409
Chile	117
China*	412
Colombia	96
Costa Rica	19
Croatia	20
Cyprus	4
Czech Republic	35
DRC	95
Denmark*	346
Ecuador	18
Egypt	85
England***	8335
Estonia	13
Finland	171
France	258
Gales**	1155
Gambia	6
Georgia	17
Germany	188
Greece	63
Guam	2
HongKong	52
Hungary	33
Iceland	237
India*	1156
Indonesia	13
Iran	3
Ireland	15
Israel	180
Italy	124
Jamaica	6
Japan	269
Jordan	15
Kazakhstan	17
Kenya	14
Korea	46
Kuwait	8
Latvia	48
Lebanon	5
Lithuania	2
Luxembourg	160
Malaysia	31
Mali	20
Mexico	26
Mongolia	1
Morocco	25
Myanmar	1
Nepal	1
Netherlands*	682
NewZealand	124
Nigeria	20
North Macedonia	12
Northern Ireland	275
Norway	56
Oman	92
Pakistan	6
Panama	1
Peru	28
Philippines	2
Poland	55
Portugal*	354
Puerto Rico	7
Qatar	4
Romania	88
Russia	137
Saudi Arabia	88
Scotland**	2198
Senegal	58
Serbia	7
Singapore*	460
Slovakia	3
Slovenia	3
South Africa	137
Spain*	1034
Sri Lanka	3
Sweden	283
Switzerland*	498
Taiwan	87
Thailand	87
Timor-Leste	3
Tunisia	5
Turkey	147
USA****	6954
Uganda	15
United Arab Emirates	25
Uruguay	61
Venezuela	3
Vietnam	24
Total	31183
Mean	302.748
Stdev	1088.96
Country	2nd cd-hit-est
Australia	219
Belgium	14
Brazil	255
Canada	10
China	47
Denmark	2
Gales	196
India	170
Netherlands	24
Portugal	89
Singapore	61
Spain	134
Switzerland	111
England	338
Scotland	113
USA	306
Total 2d cd-hit-est	7174
* Dataset clusterized with cd-hit-est -c 0.999 -s 1, ** dataset clusterized with -c 0.998 -s 1, *** dataset clusterized with -c 0.997 -s 1, **** dataset clusterized with -c 0.996 -s 1

## Sheet: Table S3
Table S3. Nucleotide distribuition througth SNPs
Genome	Position	Region	Depth	A/Depth	A/Plus	A/Minus	C/Depth	C/Plus	C/Minus	G/Depth	G/Plus	G/Minus	T/Depth	T/Plus	T/Minus
hCoV-19/Brazil/PE-IAM08/2020	241	5UTR	1008	0	0	0	1	0	1	0	0	0	1007	567	440
hCoV-19/Brazil/PE-IAM08/2020	3037	ORF1AB	6584	1	0	1	5	4	1	1	1	0	6577	3645	2932
hCoV-19/Brazil/PE-IAM08/2020	14408	ORF1AB	5281	1	0	1	2	1	1	1	0	1	5277	3630	1647
hCoV-19/Brazil/PE-IAM08/2020	23403	S	6070	2	0	2	1	1	0	6059	2466	3593	8	8	0
hCoV-19/Brazil/PE-IAM08/2020	23625	S	6531	4	0	4	6	4	2	1	1	0	6520	3273	3247
hCoV-19/Brazil/PE-IAM08/2020	28881	N	1654	1651	592	1059	1	0	1	0	0	0	2	1	1
hCoV-19/Brazil/PE-IAM08/2020	28882	N	1683	1679	603	1076	2	1	1	2	1	1	0	0	0
hCoV-19/Brazil/PE-IAM08/2020	28883	N	1757	1	0	1	1753	596	1157	2	1	1	1	1	0
hCoV-19/Brazil/PE-IAM10/2020	241	5UTR	1076	0	0	0	2	1	1	0	0	0	1074	578	496
hCoV-19/Brazil/PE-IAM10/2020	1357	ORF1AB	772	0	0	0	0	0	0	769	580	189	3	3	0
hCoV-19/Brazil/PE-IAM10/2020	3037	ORF1AB	6451	2	1	1	2	1	1	0	0	0	6447	3508	2939
hCoV-19/Brazil/PE-IAM10/2020	13765	ORF1AB	7720	4	0	4	7706	3983	3723	10	4	6	0	0	0
hCoV-19/Brazil/PE-IAM10/2020	14408	ORF1AB	5290	2	1	1	0	0	0	1	0	1	5287	3645	1642
hCoV-19/Brazil/PE-IAM10/2020	23403	S	5722	3	0	3	0	0	0	5713	2342	3371	6	6	0
hCoV-19/Brazil/PE-IAM10/2020	28881	N	1480	1479	514	965	0	0	0	1	0	1	0	0	0
hCoV-19/Brazil/PE-IAM10/2020	28882	N	1485	1483	517	966	1	0	1	0	0	0	1	0	1
hCoV-19/Brazil/PE-IAM10/2020	28883	N	1551	1	0	1	1550	515	1035	0	0	0	0	0	0
hCoV-19/Brazil/PE-IAM1026/2020	241	5UTR	503	0	0	0	1	1	0	0	0	0	502	371	131
hCoV-19/Brazil/PE-IAM1026/2020	3037	ORF1AB	38	0	0	0	0	0	0	0	0	0	38	21	17
hCoV-19/Brazil/PE-IAM1026/2020	7027	ORF1AB	16	2	1	1	0	0	0	14	1	13	0	0	0
hCoV-19/Brazil/PE-IAM1026/2020	14408	ORF1AB	242	0	0	0	0	0	0	0	0	0	242	165	77
hCoV-19/Brazil/PE-IAM1026/2020	18576	ORF1AB	45	0	0	0	27	6	21	0	0	0	18	5	13
hCoV-19/Brazil/PE-IAM1026/2020	19271	ORF1AB	8	0	0	0	2	2	0	0	0	0	6	2	4
hCoV-19/Brazil/PE-IAM1026/2020	19275	ORF1AB	8	2	2	0	0	0	0	0	0	0	6	2	4
hCoV-19/Brazil/PE-IAM1026/2020	23403	S	2939	1	0	1	0	0	0	2938	1187	1751	0	0	0
hCoV-19/Brazil/PE-IAM1026/2020	28881	N	169	169	75	94	0	0	0	0	0	0	0	0	0
hCoV-19/Brazil/PE-IAM1026/2020	28882	N	172	172	78	94	0	0	0	0	0	0	0	0	0
hCoV-19/Brazil/PE-IAM1026/2020	28883	N	178	0	0	0	178	74	104	0	0	0	0	0	0
hCoV-19/Brazil/PE-IAM103/2020	241	5UTR	1901	0	0	0	0	0	0	0	0	0	1901	863	1038
hCoV-19/Brazil/PE-IAM103/2020	3037	ORF1AB	4814	2	2	0	0	0	0	0	0	0	4812	2401	2411
hCoV-19/Brazil/PE-IAM103/2020	14408	ORF1AB	3617	0	0	0	0	0	0	0	0	0	3617	2507	1110
hCoV-19/Brazil/PE-IAM103/2020	22970	S	4763	7	3	4	1	1	0	4755	2851	1904	0	0	0
hCoV-19/Brazil/PE-IAM103/2020	23403	S	5834	1	0	1	0	0	0	5831	2380	3451	2	2	0
hCoV-19/Brazil/PE-IAM103/2020	28881	N	744	743	352	391	0	0	0	1	0	1	0	0	0
hCoV-19/Brazil/PE-IAM103/2020	28882	N	744	743	351	392	0	0	0	0	0	0	1	1	0
hCoV-19/Brazil/PE-IAM103/2020	28883	N	779	0	0	0	778	351	427	1	0	1	0	0	0
hCoV-19/Brazil/PE-IAM1064/2020	241	5UTR	152	0	0	0	0	0	0	0	0	0	152	100	52
hCoV-19/Brazil/PE-IAM1064/2020	3037	ORF1AB	20	0	0	0	0	0	0	0	0	0	20	9	11
hCoV-19/Brazil/PE-IAM1064/2020	5955	ORF1AB	13	9	8	1	0	0	0	0	0	0	4	0	4
hCoV-19/Brazil/PE-IAM1064/2020	8607	ORF1AB	14	0	0	0	3	3	0	0	0	0	11	8	3
hCoV-19/Brazil/PE-IAM1064/2020	14408	ORF1AB	325	0	0	0	0	0	0	0	0	0	325	235	90
hCoV-19/Brazil/PE-IAM1064/2020	14621	ORF1AB	693	0	0	0	2	1	1	0	0	0	691	560	131
hCoV-19/Brazil/PE-IAM1064/2020	17470	ORF1AB	338	0	0	0	0	0	0	0	0	0	338	258	80
hCoV-19/Brazil/PE-IAM1064/2020	19882	ORF1AB	25	0	0	0	25	9	16	0	0	0	0	0	0
hCoV-19/Brazil/PE-IAM1064/2020	23403	S	3431	1	0	1	1	1	0	3427	1415	2012	2	0	2
hCoV-19/Brazil/PE-IAM1064/2020	28881	N	107	107	39	68	0	0	0	0	0	0	0	0	0
hCoV-19/Brazil/PE-IAM1064/2020	28882	N	106	106	39	67	0	0	0	0	0	0	0	0	0
hCoV-19/Brazil/PE-IAM1064/2020	28883	N	115	0	0	0	114	40	74	1	1	0	0	0	0
hCoV-19/Brazil/PE-IAM1082/2020	241	5UTR	459	0	0	0	1	1	0	0	0	0	458	385	73
hCoV-19/Brazil/PE-IAM1082/2020	3037	ORF1AB	57	0	0	0	0	0	0	0	0	0	57	28	29
hCoV-19/Brazil/PE-IAM1082/2020	8607	ORF1AB	20	0	0	0	4	4	0	0	0	0	16	9	7
hCoV-19/Brazil/PE-IAM1082/2020	14408	ORF1AB	230	0	0	0	0	0	0	0	0	0	230	170	60
hCoV-19/Brazil/PE-IAM1082/2020	23403	S	1118	2	1	1	0	0	0	1116	436	680	0	0	0
hCoV-19/Brazil/PE-IAM1082/2020	27384	ORF6	218	0	0	0	218	84	134	0	0	0	0	0	0
hCoV-19/Brazil/PE-IAM1082/2020	28860	N	286	0	0	0	0	0	0	0	0	0	286	165	121
hCoV-19/Brazil/PE-IAM1082/2020	28881	N	255	255	108	147	0	0	0	0	0	0	0	0	0
hCoV-19/Brazil/PE-IAM1082/2020	28882	N	259	259	108	151	0	0	0	0	0	0	0	0	0
hCoV-19/Brazil/PE-IAM1082/2020	28883	N	282	1	0	1	281	116	165	0	0	0	0	0	0
hCoV-19/Brazil/PE-IAM1082/2020	28903	N	253	0	0	0	0	0	0	1	0	1	252	106	146
hCoV-19/Brazil/PE-IAM109/2020	241	5UTR	815	0	0	0	0	0	0	0	0	0	815	440	375
hCoV-19/Brazil/PE-IAM109/2020	3037	ORF1AB	7626	4	2	2	0	0	0	3	1	2	7619	4070	3549
hCoV-19/Brazil/PE-IAM109/2020	14408	ORF1AB	6356	2	0	2	2	2	0	1	0	1	6351	4298	2053
hCoV-19/Brazil/PE-IAM109/2020	23403	S	6378	3	0	3	1	1	0	6366	2815	3551	8	7	1
hCoV-19/Brazil/PE-IAM109/2020	26313	E	4762	2	2	0	44	33	11	1	1	0	4715	3773	942
hCoV-19/Brazil/PE-IAM109/2020	28881	N	1150	1148	397	751	0	0	0	1	0	1	1	0	1
hCoV-19/Brazil/PE-IAM109/2020	28882	N	1168	1167	397	770	0	0	0	1	0	1	0	0	0
hCoV-19/Brazil/PE-IAM109/2020	28883	N	1217	0	0	0	1215	399	816	1	0	1	1	0	1
hCoV-19/Brazil/PE-IAM1092/2020	241	5UTR	35	0	0	0	0	0	0	0	0	0	35	22	13
hCoV-19/Brazil/PE-IAM1092/2020	1719	ORF1AB	47	0	0	0	0	0	0	0	0	0	47	26	21
hCoV-19/Brazil/PE-IAM1092/2020	3037	ORF1AB	17	0	0	0	0	0	0	0	0	0	17	9	8
hCoV-19/Brazil/PE-IAM1092/2020	12778	ORF1AB	129	26	26	0	103	47	56	0	0	0	0	0	0
hCoV-19/Brazil/PE-IAM1092/2020	14408	ORF1AB	223	0	0	0	1	1	0	1	0	1	221	156	65
hCoV-19/Brazil/PE-IAM1092/2020	23403	S	6321	1	1	0	0	0	0	6316	2702	3614	4	3	1
hCoV-19/Brazil/PE-IAM1092/2020	28881	N	68	68	27	41	0	0	0	0	0	0	0	0	0
hCoV-19/Brazil/PE-IAM1092/2020	28882	N	71	71	29	42	0	0	0	0	0	0	0	0	0
hCoV-19/Brazil/PE-IAM1092/2020	28883	N	75	0	0	0	75	30	45	0	0	0	0	0	0
hCoV-19/Brazil/PE-IAM1092/2020	29760	3UTR	26	16	13	3	0	0	0	0	0	0	10	4	6
hCoV-19/Brazil/PE-IAM1093/2020	241	5UTR	308	0	0	0	0	0	0	0	0	0	308	244	64
hCoV-19/Brazil/PE-IAM1093/2020	3037	ORF1AB	6	0	0	0	0	0	0	0	0	0	6	2	4
hCoV-19/Brazil/PE-IAM1093/2020	14408	ORF1AB	59	0	0	0	0	0	0	0	0	0	59	47	12
hCoV-19/Brazil/PE-IAM1093/2020	23403	S	3221	1	0	1	1	0	1	3217	1293	1924	2	2	0
hCoV-19/Brazil/PE-IAM1093/2020	25501	ORF3A	132	0	0	0	0	0	0	132	61	71	0	0	0
hCoV-19/Brazil/PE-IAM1093/2020	27299	ORF6	47	0	0	0	47	23	24	0	0	0	0	0	0
hCoV-19/Brazil/PE-IAM1093/2020	28881	N	44	44	18	26	0	0	0	0	0	0	0	0	0
hCoV-19/Brazil/PE-IAM1093/2020	28882	N	43	43	17	26	0	0	0	0	0	0	0	0	0
hCoV-19/Brazil/PE-IAM1093/2020	28883	N	47	0	0	0	47	17	30	0	0	0	0	0	0
hCoV-19/Brazil/PE-IAM1093/2020	29148	N	407	0	0	0	407	265	142	0	0	0	0	0	0
hCoV-19/Brazil/PE-IAM1116/2020	241	5UTR	121	0	0	0	0	0	0	0	0	0	121	74	47
hCoV-19/Brazil/PE-IAM1116/2020	3037	ORF1AB	22	0	0	0	0	0	0	0	0	0	22	11	11
hCoV-19/Brazil/PE-IAM1116/2020	14408	ORF1AB	140	0	0	0	0	0	0	0	0	0	140	86	54
hCoV-19/Brazil/PE-IAM1116/2020	23403	S	7528	9	2	7	1	1	0	7512	3221	4291	6	6	0
hCoV-19/Brazil/PE-IAM1116/2020	28881	N	22	22	7	15	0	0	0	0	0	0	0	0	0
hCoV-19/Brazil/PE-IAM1116/2020	28882	N	22	22	7	15	0	0	0	0	0	0	0	0	0
hCoV-19/Brazil/PE-IAM1116/2020	28883	N	24	1	0	1	23	7	16	0	0	0	0	0	0
hCoV-19/Brazil/PE-IAM1126/2020	241	5UTR	187	0	0	0	0	0	0	0	0	0	187	152	35
hCoV-19/Brazil/PE-IAM1126/2020	2002	ORF1AB	104	0	0	0	0	0	0	104	45	59	0	0	0
hCoV-19/Brazil/PE-IAM1126/2020	3037	ORF1AB	19	0	0	0	0	0	0	0	0	0	19	10	9
hCoV-19/Brazil/PE-IAM1126/2020	4582	ORF1AB	146	1	0	1	3	2	1	0	0	0	142	61	81
hCoV-19/Brazil/PE-IAM1126/2020	8607	ORF1AB	11	0	0	0	2	2	0	0	0	0	9	5	4
hCoV-19/Brazil/PE-IAM1126/2020	10046	ORF1AB	106	106	22	84	0	0	0	0	0	0	0	0	0
hCoV-19/Brazil/PE-IAM1126/2020	12053	ORF1AB	57	0	0	0	1	0	1	0	0	0	56	21	35
hCoV-19/Brazil/PE-IAM1126/2020	14408	ORF1AB	47	0	0	0	0	0	0	0	0	0	47	38	9
hCoV-19/Brazil/PE-IAM1126/2020	20511	ORF1AB	123	0	0	0	0	0	0	123	120	3	0	0	0
hCoV-19/Brazil/PE-IAM1126/2020	23403	S	221	0	0	0	0	0	0	221	86	135	0	0	0
hCoV-19/Brazil/PE-IAM1126/2020	25088	S	48	0	0	0	0	0	0	0	0	0	48	33	15
hCoV-19/Brazil/PE-IAM1126/2020	26314	E	164	0	0	0	0	0	0	0	0	0	164	126	38
hCoV-19/Brazil/PE-IAM1126/2020	28881	N	104	103	40	63	0	0	0	1	0	1	0	0	0
hCoV-19/Brazil/PE-IAM1126/2020	28882	N	103	102	38	64	1	0	1	0	0	0	0	0	0
hCoV-19/Brazil/PE-IAM1126/2020	28883	N	109	0	0	0	109	40	69	0	0	0	0	0	0
hCoV-19/Brazil/PE-IAM1126/2020	29781	3UTR	43	0	0	0	0	0	0	2	1	1	41	7	34
hCoV-19/Brazil/PE-IAM1127/2020	241	5UTR	294	0	0	0	2	2	0	0	0	0	292	231	61
hCoV-19/Brazil/PE-IAM1127/2020	3037	ORF1AB	18	0	0	0	0	0	0	0	0	0	18	9	9
hCoV-19/Brazil/PE-IAM1127/2020	10369	ORF1AB	100	0	0	0	3	2	1	0	0	0	97	31	66
hCoV-19/Brazil/PE-IAM1127/2020	14408	ORF1AB	168	0	0	0	0	0	0	0	0	0	168	120	48
hCoV-19/Brazil/PE-IAM1127/2020	19164	ORF1AB	17	0	0	0	0	0	0	0	0	0	17	2	15
hCoV-19/Brazil/PE-IAM1127/2020	23403	S	1908	0	0	0	1	0	1	1906	723	1183	1	1	0
hCoV-19/Brazil/PE-IAM1127/2020	25624	ORF3A	130	13	0	13	0	0	0	0	0	0	117	26	91
hCoV-19/Brazil/PE-IAM1127/2020	28881	N	234	233	97	136	1	0	1	0	0	0	0	0	0
hCoV-19/Brazil/PE-IAM1127/2020	28882	N	241	240	100	140	0	0	0	1	1	0	0	0	0
hCoV-19/Brazil/PE-IAM1127/2020	28883	N	244	0	0	0	244	97	147	0	0	0	0	0	0
hCoV-19/Brazil/PE-IAM1148/2020	241	5UTR	580	0	0	0	0	0	0	1	1	0	579	500	79
hCoV-19/Brazil/PE-IAM1148/2020	3037	ORF1AB	31	0	0	0	0	0	0	0	0	0	31	19	12
hCoV-19/Brazil/PE-IAM1148/2020	14408	ORF1AB	157	0	0	0	0	0	0	0	0	0	157	108	49
hCoV-19/Brazil/PE-IAM1148/2020	18576	ORF1AB	20	0	0	0	12	3	9	0	0	0	8	1	7
hCoV-19/Brazil/PE-IAM1148/2020	23403	S	1704	1	0	1	0	0	0	1702	667	1035	1	1	0
hCoV-19/Brazil/PE-IAM1148/2020	28881	N	142	142	58	84	0	0	0	0	0	0	0	0	0
hCoV-19/Brazil/PE-IAM1148/2020	28882	N	144	144	60	84	0	0	0	0	0	0	0	0	0
hCoV-19/Brazil/PE-IAM1148/2020	28883	N	149	0	0	0	149	57	92	0	0	0	0	0	0
hCoV-19/Brazil/PE-IAM1149/2020	241	5UTR	155	0	0	0	0	0	0	0	0	0	155	90	65
hCoV-19/Brazil/PE-IAM1149/2020	3037	ORF1AB	44	0	0	0	0	0	0	0	0	0	44	22	22
hCoV-19/Brazil/PE-IAM1149/2020	14408	ORF1AB	545	0	0	0	1	0	1	0	0	0	544	345	199
hCoV-19/Brazil/PE-IAM1149/2020	14621	ORF1AB	953	0	0	0	1	1	0	1	0	1	951	745	206
hCoV-19/Brazil/PE-IAM1149/2020	17470	ORF1AB	470	0	0	0	1	1	0	0	0	0	469	307	162
hCoV-19/Brazil/PE-IAM1149/2020	19882	ORF1AB	37	0	0	0	37	9	28	0	0	0	0	0	0
hCoV-19/Brazil/PE-IAM1149/2020	23403	S	5582	5	2	3	0	0	0	5565	2511	3054	12	8	4
hCoV-19/Brazil/PE-IAM1149/2020	28881	N	186	186	72	114	0	0	0	0	0	0	0	0	0
hCoV-19/Brazil/PE-IAM1149/2020	28882	N	188	187	73	114	0	0	0	1	0	1	0	0	0
hCoV-19/Brazil/PE-IAM1149/2020	28883	N	185	0	0	0	185	70	115	0	0	0	0	0	0
hCoV-19/Brazil/PE-IAM1237/2020	241	5UTR	18	0	0	0	0	0	0	0	0	0	18	8	10
hCoV-19/Brazil/PE-IAM1237/2020	3037	ORF1AB	12	0	0	0	0	0	0	0	0	0	12	8	4
hCoV-19/Brazil/PE-IAM1237/2020	14408	ORF1AB	129	0	0	0	0	0	0	0	0	0	129	90	39
hCoV-19/Brazil/PE-IAM1237/2020	21597	S	2844	0	0	0	105	46	59	1	0	1	2738	952	1786
hCoV-19/Brazil/PE-IAM1237/2020	23403	S	2234	0	0	0	0	0	0	2232	912	1320	2	1	1
hCoV-19/Brazil/PE-IAM1237/2020	28881	N	41	41	13	28	0	0	0	0	0	0	0	0	0
hCoV-19/Brazil/PE-IAM1237/2020	28882	N	43	43	12	31	0	0	0	0	0	0	0	0	0
hCoV-19/Brazil/PE-IAM1237/2020	28883	N	44	0	0	0	44	12	32	0	0	0	0	0	0
hCoV-19/Brazil/PE-IAM1254/2020	241	5UTR	458	2	2	0	0	0	0	0	0	0	456	329	127
hCoV-19/Brazil/PE-IAM1254/2020	3037	ORF1AB	60	0	0	0	0	0	0	0	0	0	60	38	22
hCoV-19/Brazil/PE-IAM1254/2020	14408	ORF1AB	583	0	0	0	0	0	0	0	0	0	583	406	177
hCoV-19/Brazil/PE-IAM1254/2020	18570	ORF1AB	31	0	0	0	0	0	0	0	0	0	31	12	19
hCoV-19/Brazil/PE-IAM1254/2020	23403	S	5615	3	0	3	0	0	0	5604	2339	3265	8	4	4
hCoV-19/Brazil/PE-IAM1254/2020	28881	N	553	553	233	320	0	0	0	0	0	0	0	0	0
hCoV-19/Brazil/PE-IAM1254/2020	28882	N	560	560	236	324	0	0	0	0	0	0	0	0	0
hCoV-19/Brazil/PE-IAM1254/2020	28883	N	581	0	0	0	581	234	347	0	0	0	0	0	0
hCoV-19/Brazil/PE-IAM1264/2020	241	5UTR	275	0	0	0	0	0	0	0	0	0	275	174	101
hCoV-19/Brazil/PE-IAM1264/2020	823	ORF1AB	1307	0	0	0	3	3	0	0	0	0	1304	775	529
hCoV-19/Brazil/PE-IAM1264/2020	3037	ORF1AB	47	0	0	0	0	0	0	0	0	0	47	25	22
hCoV-19/Brazil/PE-IAM1264/2020	14408	ORF1AB	410	0	0	0	0	0	0	0	0	0	410	290	120
hCoV-19/Brazil/PE-IAM1264/2020	23403	S	4059	1	0	1	0	0	0	4054	1664	2390	4	2	2
hCoV-19/Brazil/PE-IAM1264/2020	25429	ORF3A	484	1	1	0	0	0	0	1	1	0	482	303	179
hCoV-19/Brazil/PE-IAM1264/2020	25793	ORF3A	48	0	0	0	0	0	0	0	0	0	48	18	30
hCoV-19/Brazil/PE-IAM1264/2020	27299	ORF6	573	1	0	1	571	333	238	0	0	0	1	1	0
hCoV-19/Brazil/PE-IAM1264/2020	27384	ORF6	662	0	0	0	659	284	375	0	0	0	3	2	1
hCoV-19/Brazil/PE-IAM1264/2020	28881	N	453	452	188	264	1	0	1	0	0	0	0	0	0
hCoV-19/Brazil/PE-IAM1264/2020	28882	N	452	451	187	264	0	0	0	0	0	0	1	0	1
hCoV-19/Brazil/PE-IAM1264/2020	28883	N	481	0	0	0	481	189	292	0	0	0	0	0	0
hCoV-19/Brazil/PE-IAM1264/2020	29148	N	1072	0	0	0	1070	651	419	0	0	0	2	2	0
hCoV-19/Brazil/PE-IAM1309/2020	241	5UTR	610	1	0	1	0	0	0	0	0	0	609	334	275
hCoV-19/Brazil/PE-IAM1309/2020	3037	ORF1AB	247	0	0	0	0	0	0	0	0	0	247	123	124
hCoV-19/Brazil/PE-IAM1309/2020	14408	ORF1AB	854	0	0	0	0	0	0	0	0	0	854	611	243
hCoV-19/Brazil/PE-IAM1309/2020	21996	S	1982	1601	777	824	34	0	34	245	4	241	102	0	102
hCoV-19/Brazil/PE-IAM1309/2020	23191	S	901	0	0	0	118	17	101	0	0	0	783	626	157
hCoV-19/Brazil/PE-IAM1309/2020	23403	S	2535	2	1	1	0	0	0	2532	1029	1503	1	0	1
hCoV-19/Brazil/PE-IAM1309/2020	28881	N	1068	1068	507	561	0	0	0	0	0	0	0	0	0
hCoV-19/Brazil/PE-IAM1309/2020	28882	N	1080	1078	519	559	0	0	0	1	0	1	1	1	0
hCoV-19/Brazil/PE-IAM1309/2020	28883	N	1129	0	0	0	1126	522	604	1	1	0	2	0	2
hCoV-19/Brazil/PE-IAM1314/2020	241	5UTR	21	0	0	0	0	0	0	0	0	0	21	17	4
hCoV-19/Brazil/PE-IAM1314/2020	3037	ORF1AB	15	0	0	0	0	0	0	0	0	0	15	6	9
hCoV-19/Brazil/PE-IAM1314/2020	14408	ORF1AB	150	0	0	0	0	0	0	0	0	0	150	105	45
hCoV-19/Brazil/PE-IAM1314/2020	23403	S	2572	1	0	1	0	0	0	2568	1040	1528	3	2	1
hCoV-19/Brazil/PE-IAM1314/2020	26308	E	209	0	0	0	0	0	0	17	15	2	192	159	33
hCoV-19/Brazil/PE-IAM1314/2020	28113	ORF8	1081	33	32	1	0	0	0	1048	958	90	0	0	0
hCoV-19/Brazil/PE-IAM1314/2020	28881	N	16	16	8	8	0	0	0	0	0	0	0	0	0
hCoV-19/Brazil/PE-IAM1314/2020	28882	N	18	18	10	8	0	0	0	0	0	0	0	0	0
hCoV-19/Brazil/PE-IAM1314/2020	28883	N	18	0	0	0	18	9	9	0	0	0	0	0	0
hCoV-19/Brazil/PE-IAM1315/2020	241	5UTR	585	0	0	0	0	0	0	0	0	0	585	383	202
hCoV-19/Brazil/PE-IAM1315/2020	1835	ORF1AB	389	389	171	218	0	0	0	0	0	0	0	0	0
hCoV-19/Brazil/PE-IAM1315/2020	3037	ORF1AB	125	0	0	0	0	0	0	0	0	0	125	76	49
hCoV-19/Brazil/PE-IAM1315/2020	3871	ORF1AB	102	100	65	35	0	0	0	2	1	1	0	0	0
hCoV-19/Brazil/PE-IAM1315/2020	14408	ORF1AB	624	0	0	0	0	0	0	0	0	0	624	428	196
hCoV-19/Brazil/PE-IAM1315/2020	23403	S	2652	3	0	3	0	0	0	2648	1059	1589	1	1	0
hCoV-19/Brazil/PE-IAM1315/2020	28881	N	747	747	344	403	0	0	0	0	0	0	0	0	0
hCoV-19/Brazil/PE-IAM1315/2020	28882	N	757	756	351	405	0	0	0	1	0	1	0	0	0
hCoV-19/Brazil/PE-IAM1315/2020	28883	N	788	0	0	0	788	350	438	0	0	0	0	0	0
hCoV-19/Brazil/PE-IAM1348/2020	241	5UTR	8	0	0	0	0	0	0	0	0	0	8	8	0
hCoV-19/Brazil/PE-IAM1348/2020	3037	ORF1AB	6	0	0	0	0	0	0	0	0	0	6	4	2
hCoV-19/Brazil/PE-IAM1348/2020	5587	ORF1AB	6519	74	3	71	1638	31	1607	145	2	143	4662	2068	2594
hCoV-19/Brazil/PE-IAM1348/2020	9802	ORF1AB	27	0	0	0	0	0	0	0	0	0	27	2	25
hCoV-19/Brazil/PE-IAM1348/2020	14408	ORF1AB	31	0	0	0	0	0	0	0	0	0	31	22	9
hCoV-19/Brazil/PE-IAM1348/2020	22007	S	13	3	3	0	2	2	0	2	2	0	6	6	0
hCoV-19/Brazil/PE-IAM1348/2020	22008	S	14	10	10	0	1	1	0	0	0	0	3	3	0
hCoV-19/Brazil/PE-IAM1348/2020	22010	S	28	6	6	0	0	0	0	1	1	0	21	21	0
hCoV-19/Brazil/PE-IAM1348/2020	22011	S	29	16	16	0	4	4	0	3	3	0	6	6	0
hCoV-19/Brazil/PE-IAM1348/2020	22012	S	31	6	6	0	13	13	0	3	3	0	9	9	0
hCoV-19/Brazil/PE-IAM1348/2020	22013	S	32	11	11	0	2	2	0	1	1	0	18	18	0
hCoV-19/Brazil/PE-IAM1348/2020	23403	S	1091	0	0	0	0	0	0	1090	429	661	1	0	1
hCoV-19/Brazil/PE-IAM1348/2020	28881	N	12	12	7	5	0	0	0	0	0	0	0	0	0
hCoV-19/Brazil/PE-IAM1348/2020	28882	N	11	11	6	5	0	0	0	0	0	0	0	0	0
hCoV-19/Brazil/PE-IAM1348/2020	28883	N	13	0	0	0	13	7	6	0	0	0	0	0	0
hCoV-19/Brazil/PE-IAM1352/2020	241	5UTR	78	0	0	0	0	0	0	0	0	0	78	54	24
hCoV-19/Brazil/PE-IAM1352/2020	3037	ORF1AB	19	0	0	0	0	0	0	0	0	0	19	11	8
hCoV-19/Brazil/PE-IAM1352/2020	14408	ORF1AB	109	0	0	0	0	0	0	0	0	0	109	77	32
hCoV-19/Brazil/PE-IAM1352/2020	23403	S	4498	2	0	2	1	1	0	4491	1831	2660	4	4	0
hCoV-19/Brazil/PE-IAM1352/2020	27384	ORF6	107	0	0	0	105	50	55	0	0	0	2	2	0
hCoV-19/Brazil/PE-IAM1352/2020	28860	N	39	0	0	0	0	0	0	0	0	0	39	12	27
hCoV-19/Brazil/PE-IAM1352/2020	28881	N	48	48	12	36	0	0	0	0	0	0	0	0	0
hCoV-19/Brazil/PE-IAM1352/2020	28882	N	46	46	12	34	0	0	0	0	0	0	0	0	0
hCoV-19/Brazil/PE-IAM1352/2020	28883	N	51	0	0	0	51	13	38	0	0	0	0	0	0
hCoV-19/Brazil/PE-IAM1352/2020	28903	N	45	0	0	0	0	0	0	0	0	0	45	11	34
hCoV-19/Brazil/PE-IAM138/2020	316	ORF1AB	353	0	0	0	0	0	0	6	5	1	347	44	303
hCoV-19/Brazil/PE-IAM138/2020	318	ORF1AB	350	0	0	0	9	9	0	0	0	0	341	41	300
hCoV-19/Brazil/PE-IAM138/2020	325	ORF1AB	371	10	9	1	0	0	0	2	0	2	359	19	340
hCoV-19/Brazil/PE-IAM138/2020	326	ORF1AB	370	11	10	1	0	0	0	1	0	1	358	17	341
hCoV-19/Brazil/PE-IAM138/2020	327	ORF1AB	377	13	10	3	0	0	0	2	0	2	362	18	344
hCoV-19/Brazil/PE-IAM138/2020	330	ORF1AB	389	379	31	348	5	5	0	4	3	1	1	0	1
hCoV-19/Brazil/PE-IAM138/2020	7313	ORF1AB	24	2	1	1	1	0	1	4	2	2	17	4	13
hCoV-19/Brazil/PE-IAM138/2020	16750	ORF1AB	3423	5	1	4	316	90	226	1	0	1	3101	784	2317
hCoV-19/Brazil/PE-IAM138/2020	29758	3UTR	5376	7	3	4	8	6	2	0	0	0	5361	2470	2891
hCoV-19/Brazil/PE-IAM138/2020	29759	3UTR	5414	6	4	2	0	0	0	5395	2506	2889	13	7	6
hCoV-19/Brazil/PE-IAM139/2020	241	5UTR	875	0	0	0	0	0	0	0	0	0	875	413	462
hCoV-19/Brazil/PE-IAM139/2020	3037	ORF1AB	3966	1	1	0	4	2	2	1	1	0	3960	2027	1933
hCoV-19/Brazil/PE-IAM139/2020	14408	ORF1AB	3674	0	0	0	0	0	0	1	0	1	3673	2552	1121
hCoV-19/Brazil/PE-IAM139/2020	23403	S	4076	1	0	1	0	0	0	4074	1451	2623	1	1	0
hCoV-19/Brazil/PE-IAM139/2020	28881	N	521	521	224	297	0	0	0	0	0	0	0	0	0
hCoV-19/Brazil/PE-IAM139/2020	28882	N	529	529	230	299	0	0	0	0	0	0	0	0	0
hCoV-19/Brazil/PE-IAM139/2020	28883	N	550	1	0	1	549	228	321	0	0	0	0	0	0
hCoV-19/Brazil/PE-IAM139/2020	29683	3UTR	7807	904	872	32	6902	5785	1117	0	0	0	1	1	0
hCoV-19/Brazil/PE-IAM1399/2020	241	5UTR	23	0	0	0	0	0	0	0	0	0	23	18	5
hCoV-19/Brazil/PE-IAM1399/2020	3037	ORF1AB	9	0	0	0	0	0	0	0	0	0	9	4	5
hCoV-19/Brazil/PE-IAM1399/2020	6182	ORF1AB	9	5	0	5	0	0	0	0	0	0	4	2	2
hCoV-19/Brazil/PE-IAM1399/2020	14408	ORF1AB	67	0	0	0	1	0	1	0	0	0	66	41	25
hCoV-19/Brazil/PE-IAM1399/2020	23403	S	2546	2	1	1	0	0	0	2541	1005	1536	3	3	0
hCoV-19/Brazil/PE-IAM1399/2020	28881	N	14	14	5	9	0	0	0	0	0	0	0	0	0
hCoV-19/Brazil/PE-IAM1399/2020	28882	N	16	16	6	10	0	0	0	0	0	0	0	0	0
hCoV-19/Brazil/PE-IAM1399/2020	28883	N	16	0	0	0	16	6	10	0	0	0	0	0	0
hCoV-19/Brazil/PE-IAM1434/2020	241	5UTR	9	0	0	0	0	0	0	0	0	0	9	4	5
hCoV-19/Brazil/PE-IAM1434/2020	3037	ORF1AB	4	0	0	0	0	0	0	0	0	0	4	2	2
hCoV-19/Brazil/PE-IAM1434/2020	5587	ORF1AB	6950	123	2	121	1646	26	1620	198	5	193	4983	1953	3030
hCoV-19/Brazil/PE-IAM1434/2020	14408	ORF1AB	30	0	0	0	0	0	0	0	0	0	30	24	6
hCoV-19/Brazil/PE-IAM1434/2020	22970	S	236	99	61	38	0	0	0	137	77	60	0	0	0
hCoV-19/Brazil/PE-IAM1434/2020	23403	S	803	2	0	2	0	0	0	797	326	471	4	2	2
hCoV-19/Brazil/PE-IAM1440/2020	9073	ORF1AB	13	0	0	0	0	0	0	0	0	0	13	6	7
hCoV-19/Brazil/PE-IAM1440/2020	14408	ORF1AB	38	0	0	0	0	0	0	0	0	0	38	25	13
hCoV-19/Brazil/PE-IAM1440/2020	23403	S	983	1	0	1	1	1	0	977	377	600	4	2	2
hCoV-19/Brazil/PE-IAM1440/2020	28113	ORF8	495	16	13	3	0	0	0	479	437	42	0	0	0
hCoV-19/Brazil/PE-IAM1440/2020	28881	N	15	15	6	9	0	0	0	0	0	0	0	0	0
hCoV-19/Brazil/PE-IAM1440/2020	28882	N	13	13	5	8	0	0	0	0	0	0	0	0	0
hCoV-19/Brazil/PE-IAM1440/2020	28883	N	16	0	0	0	16	5	11	0	0	0	0	0	0
hCoV-19/Brazil/PE-IAM1447/2020	241	5UTR	597	0	0	0	1	1	0	0	0	0	596	351	245
hCoV-19/Brazil/PE-IAM1447/2020	3037	ORF1AB	96	0	0	0	0	0	0	0	0	0	96	54	42
hCoV-19/Brazil/PE-IAM1447/2020	14408	ORF1AB	718	0	0	0	1	1	0	1	0	1	716	492	224
hCoV-19/Brazil/PE-IAM1447/2020	20555	ORF1AB	400	0	0	0	6	6	0	0	0	0	394	363	31
hCoV-19/Brazil/PE-IAM1447/2020	23403	S	3082	1	0	1	0	0	0	3080	1247	1833	1	0	1
hCoV-19/Brazil/PE-IAM1447/2020	24096	S	48	0	0	0	2	1	1	0	0	0	46	6	40
hCoV-19/Brazil/PE-IAM1447/2020	27476	ORF7A	829	0	0	0	259	63	196	1	0	1	569	61	508
hCoV-19/Brazil/PE-IAM1447/2020	28717	N	543	0	0	0	17	0	17	0	0	0	526	168	358
hCoV-19/Brazil/PE-IAM1447/2020	28881	N	218	218	78	140	0	0	0	0	0	0	0	0	0
hCoV-19/Brazil/PE-IAM1447/2020	28882	N	230	230	81	149	0	0	0	0	0	0	0	0	0
hCoV-19/Brazil/PE-IAM1447/2020	28883	N	237	0	0	0	235	81	154	1	0	1	1	1	0
hCoV-19/Brazil/PE-IAM1447/2020	29739	3UTR	561	0	0	0	40	40	0	1	1	0	520	165	355
hCoV-19/Brazil/PE-IAM1451/2020	241	5UTR	65	0	0	0	0	0	0	0	0	0	65	53	12
hCoV-19/Brazil/PE-IAM1451/2020	3037	ORF1AB	19	0	0	0	0	0	0	0	0	0	19	12	7
hCoV-19/Brazil/PE-IAM1451/2020	4999	ORF1AB	73	0	0	0	9	9	0	1	0	1	63	62	1
hCoV-19/Brazil/PE-IAM1451/2020	11634	ORF1AB	539	0	0	0	0	0	0	14	11	3	525	431	94
hCoV-19/Brazil/PE-IAM1451/2020	14408	ORF1AB	251	0	0	0	0	0	0	0	0	0	251	179	72
hCoV-19/Brazil/PE-IAM1451/2020	23403	S	3062	2	1	1	2	2	0	3058	1142	1916	0	0	0
hCoV-19/Brazil/PE-IAM1451/2020	28881	N	61	61	18	43	0	0	0	0	0	0	0	0	0
hCoV-19/Brazil/PE-IAM1451/2020	28882	N	60	60	19	41	0	0	0	0	0	0	0	0	0
hCoV-19/Brazil/PE-IAM1451/2020	28883	N	66	0	0	0	66	17	49	0	0	0	0	0	0
hCoV-19/Brazil/PE-IAM1468/2020	241	5UTR	221	0	0	0	0	0	0	0	0	0	221	135	86
hCoV-19/Brazil/PE-IAM1468/2020	3037	ORF1AB	59	0	0	0	0	0	0	0	0	0	59	32	27
hCoV-19/Brazil/PE-IAM1468/2020	6706	ORF1AB	55	0	0	0	0	0	0	0	0	0	55	22	33
hCoV-19/Brazil/PE-IAM1468/2020	12733	ORF1AB	343	2	0	2	3	2	1	0	0	0	338	76	262
hCoV-19/Brazil/PE-IAM1468/2020	14408	ORF1AB	518	0	0	0	0	0	0	0	0	0	518	353	165
hCoV-19/Brazil/PE-IAM1468/2020	23403	S	3351	1	1	0	2	2	0	3344	1321	2023	4	3	1
hCoV-19/Brazil/PE-IAM1468/2020	28881	N	270	269	122	147	1	0	1	0	0	0	0	0	0
hCoV-19/Brazil/PE-IAM1468/2020	28882	N	276	276	122	154	0	0	0	0	0	0	0	0	0
hCoV-19/Brazil/PE-IAM1468/2020	28883	N	279	0	0	0	279	124	155	0	0	0	0	0	0
hCoV-19/Brazil/PE-IAM158/2020	241	5UTR	965	0	0	0	0	0	0	1	0	1	964	460	504
hCoV-19/Brazil/PE-IAM158/2020	3037	ORF1AB	6335	0	0	0	1	0	1	3	1	2	6331	3352	2979
hCoV-19/Brazil/PE-IAM158/2020	14408	ORF1AB	5840	2	2	0	2	1	1	0	0	0	5836	3867	1969
hCoV-19/Brazil/PE-IAM158/2020	14621	ORF1AB	3181	0	0	0	15	13	2	0	0	0	3166	2764	402
hCoV-19/Brazil/PE-IAM158/2020	22129	S	51	0	0	0	38	18	20	4	2	2	9	3	6
hCoV-19/Brazil/PE-IAM158/2020	22183	S	30	0	0	0	10	4	6	12	6	6	8	4	4
hCoV-19/Brazil/PE-IAM158/2020	23403	S	5978	6	0	6	0	0	0	5969	2324	3645	3	3	0
hCoV-19/Brazil/PE-IAM158/2020	25082	S	857	0	0	0	0	0	0	579	501	78	278	252	26
hCoV-19/Brazil/PE-IAM158/2020	28881	N	513	513	209	304	0	0	0	0	0	0	0	0	0
hCoV-19/Brazil/PE-IAM158/2020	28882	N	520	519	206	313	0	0	0	1	1	0	0	0	0
hCoV-19/Brazil/PE-IAM158/2020	28883	N	556	1	1	0	555	210	345	0	0	0	0	0	0
hCoV-19/Brazil/PE-IAM16/2020	241	5UTR	696	0	0	0	0	0	0	0	0	0	696	300	396
hCoV-19/Brazil/PE-IAM16/2020	3037	ORF1AB	1664	0	0	0	0	0	0	0	0	0	1664	838	826
hCoV-19/Brazil/PE-IAM16/2020	14408	ORF1AB	1588	0	0	0	0	0	0	0	0	0	1588	1089	499
hCoV-19/Brazil/PE-IAM16/2020	14621	ORF1AB	2354	0	0	0	472	427	45	0	0	0	1882	1631	251
hCoV-19/Brazil/PE-IAM16/2020	22129	S	44	2	1	1	29	15	14	1	0	1	12	6	6
hCoV-19/Brazil/PE-IAM16/2020	23403	S	3532	1	0	1	1	1	0	3528	1127	2401	2	2	0
hCoV-19/Brazil/PE-IAM16/2020	28881	N	568	568	262	306	0	0	0	0	0	0	0	0	0
hCoV-19/Brazil/PE-IAM16/2020	28882	N	572	572	266	306	0	0	0	0	0	0	0	0	0
hCoV-19/Brazil/PE-IAM16/2020	28883	N	593	0	0	0	592	265	327	0	0	0	1	1	0
hCoV-19/Brazil/PE-IAM167/2020	241	5UTR	850	0	0	0	1	0	1	0	0	0	849	393	456
hCoV-19/Brazil/PE-IAM167/2020	2062	ORF1AB	1041	0	0	0	4	3	1	0	0	0	1037	546	491
hCoV-19/Brazil/PE-IAM167/2020	3037	ORF1AB	1627	0	0	0	1	1	0	1	0	1	1625	783	842
hCoV-19/Brazil/PE-IAM167/2020	13712	ORF1AB	1635	4	3	1	0	0	0	1631	1190	441	0	0	0
hCoV-19/Brazil/PE-IAM167/2020	14408	ORF1AB	1339	0	0	0	1	1	0	0	0	0	1338	922	416
hCoV-19/Brazil/PE-IAM167/2020	23403	S	3473	2	0	2	0	0	0	3471	1140	2331	0	0	0
hCoV-19/Brazil/PE-IAM167/2020	28881	N	819	816	369	447	1	1	0	1	0	1	1	0	1
hCoV-19/Brazil/PE-IAM167/2020	28882	N	815	813	364	449	1	1	0	1	0	1	0	0	0
hCoV-19/Brazil/PE-IAM167/2020	28883	N	854	0	0	0	852	365	487	0	0	0	2	2	0
hCoV-19/Brazil/PE-IAM171/2020	241	5UTR	588	0	0	0	0	0	0	0	0	0	588	276	312
hCoV-19/Brazil/PE-IAM171/2020	3037	ORF1AB	2156	1	1	0	1	1	0	0	0	0	2154	1082	1072
hCoV-19/Brazil/PE-IAM171/2020	11085	ORF1AB	1117	0	0	0	1116	939	177	0	0	0	1	1	0
hCoV-19/Brazil/PE-IAM171/2020	14408	ORF1AB	2265	1	1	0	0	0	0	0	0	0	2264	1564	700
hCoV-19/Brazil/PE-IAM171/2020	20555	ORF1AB	7	0	0	0	3	0	3	0	0	0	4	3	1
hCoV-19/Brazil/PE-IAM171/2020	22129	S	33	0	0	0	26	12	14	0	0	0	7	3	4
hCoV-19/Brazil/PE-IAM171/2020	23403	S	2176	0	0	0	0	0	0	2176	781	1395	0	0	0
hCoV-19/Brazil/PE-IAM171/2020	25570	ORF3A	1874	1872	502	1370	0	0	0	0	0	0	2	1	1
hCoV-19/Brazil/PE-IAM171/2020	28000	ORF8	153	0	0	0	0	0	0	0	0	0	153	85	68
hCoV-19/Brazil/PE-IAM171/2020	28881	N	339	339	150	189	0	0	0	0	0	0	0	0	0
hCoV-19/Brazil/PE-IAM171/2020	28882	N	339	339	150	189	0	0	0	0	0	0	0	0	0
hCoV-19/Brazil/PE-IAM171/2020	28883	N	356	0	0	0	356	148	208	0	0	0	0	0	0
hCoV-19/Brazil/PE-IAM171/2020	29296	N	1274	0	0	0	3	0	3	0	0	0	1271	95	1176
hCoV-19/Brazil/PE-IAM17/2020	241	5UTR	1161	0	0	0	1	1	0	0	0	0	1160	527	633
hCoV-19/Brazil/PE-IAM17/2020	3037	ORF1AB	6054	1	1	0	0	0	0	2	0	2	6051	3192	2859
hCoV-19/Brazil/PE-IAM17/2020	14408	ORF1AB	5090	2	1	1	3	3	0	1	1	0	5084	3494	1590
hCoV-19/Brazil/PE-IAM17/2020	14585	ORF1AB	2872	0	0	0	411	34	377	0	0	0	2461	1981	480
hCoV-19/Brazil/PE-IAM17/2020	22183	S	11	0	0	0	1	0	1	6	3	3	4	2	2
hCoV-19/Brazil/PE-IAM17/2020	23403	S	6519	1	0	1	0	0	0	6514	2438	4076	4	4	0
hCoV-19/Brazil/PE-IAM17/2020	28881	N	850	850	356	494	0	0	0	0	0	0	0	0	0
hCoV-19/Brazil/PE-IAM17/2020	28882	N	864	864	362	502	0	0	0	0	0	0	0	0	0
hCoV-19/Brazil/PE-IAM17/2020	28883	N	886	0	0	0	885	358	527	1	0	1	0	0	0
hCoV-19/Brazil/PE-IAM18/2020	241	5UTR	715	0	0	0	0	0	0	0	0	0	715	310	405
hCoV-19/Brazil/PE-IAM18/2020	3037	ORF1AB	3452	1	0	1	0	0	0	0	0	0	3451	1715	1736
hCoV-19/Brazil/PE-IAM18/2020	14408	ORF1AB	2826	0	0	0	1	1	0	1	1	0	2824	1932	892
hCoV-19/Brazil/PE-IAM18/2020	14621	ORF1AB	2188	0	0	0	9	8	1	1	1	0	2178	1875	303
hCoV-19/Brazil/PE-IAM18/2020	22129	S	56	0	0	0	36	19	17	6	3	3	14	8	6
hCoV-19/Brazil/PE-IAM18/2020	23403	S	3456	2	0	2	0	0	0	3452	1306	2146	2	1	1
hCoV-19/Brazil/PE-IAM18/2020	28881	N	402	401	167	234	1	0	1	0	0	0	0	0	0
hCoV-19/Brazil/PE-IAM18/2020	28882	N	407	406	169	237	0	0	0	0	0	0	1	0	1
hCoV-19/Brazil/PE-IAM18/2020	28883	N	428	0	0	0	428	164	264	0	0	0	0	0	0
hCoV-19/Brazil/PE-IAM18/2020	29870	3UTR	25	3	2	1	22	21	1	0	0	0	0	0	0
hCoV-19/Brazil/PE-IAM19/2020	241	5UTR	805	0	0	0	0	0	0	0	0	0	805	350	455
hCoV-19/Brazil/PE-IAM19/2020	3037	ORF1AB	2433	1	1	0	0	0	0	0	0	0	2432	1214	1218
hCoV-19/Brazil/PE-IAM19/2020	5441	ORF1AB	6	6	3	3	0	0	0	0	0	0	0	0	0
hCoV-19/Brazil/PE-IAM19/2020	7027	ORF1AB	900	893	164	729	0	0	0	7	1	6	0	0	0
hCoV-19/Brazil/PE-IAM19/2020	14408	ORF1AB	2672	0	0	0	2	2	0	0	0	0	2670	1798	872
hCoV-19/Brazil/PE-IAM19/2020	15324	ORF1AB	4030	0	0	0	29	18	11	0	0	0	4001	2606	1395
hCoV-19/Brazil/PE-IAM19/2020	16428	ORF1AB	783	2	1	1	45	7	38	0	0	0	736	142	594
hCoV-19/Brazil/PE-IAM19/2020	17019	ORF1AB	14	0	0	0	0	0	0	9	7	2	5	4	1
hCoV-19/Brazil/PE-IAM19/2020	22126	S	25	0	0	0	16	9	7	6	3	3	3	2	1
hCoV-19/Brazil/PE-IAM19/2020	23063	S	1924	1502	534	968	1	1	0	0	0	0	421	144	277
hCoV-19/Brazil/PE-IAM19/2020	23403	S	3720	1	0	1	0	0	0	3718	1323	2395	1	0	1
hCoV-19/Brazil/PE-IAM209/2020	241	5UTR	631	0	0	0	0	0	0	0	0	0	631	313	318
hCoV-19/Brazil/PE-IAM209/2020	3037	ORF1AB	2051	1	0	1	0	0	0	0	0	0	2050	1002	1048
hCoV-19/Brazil/PE-IAM209/2020	10039	ORF1AB	436	0	0	0	0	0	0	0	0	0	436	109	327
hCoV-19/Brazil/PE-IAM209/2020	14408	ORF1AB	2031	1	1	0	1	1	0	0	0	0	2029	1415	614
hCoV-19/Brazil/PE-IAM209/2020	23403	S	3386	2	0	2	0	0	0	3380	1057	2323	4	3	1
hCoV-19/Brazil/PE-IAM209/2020	28881	N	222	222	83	139	0	0	0	0	0	0	0	0	0
hCoV-19/Brazil/PE-IAM209/2020	28882	N	219	219	82	137	0	0	0	0	0	0	0	0	0
hCoV-19/Brazil/PE-IAM209/2020	28883	N	233	0	0	0	233	83	150	0	0	0	0	0	0
hCoV-19/Brazil/PE-IAM211/2020	241	5UTR	881	0	0	0	2	1	1	0	0	0	879	430	449
hCoV-19/Brazil/PE-IAM211/2020	3037	ORF1AB	2183	0	0	0	0	0	0	1	0	1	2182	1103	1079
hCoV-19/Brazil/PE-IAM211/2020	5556	ORF1AB	5	1	0	1	0	0	0	4	1	3	0	0	0
hCoV-19/Brazil/PE-IAM211/2020	8540	ORF1AB	842	842	263	579	0	0	0	0	0	0	0	0	0
hCoV-19/Brazil/PE-IAM211/2020	14408	ORF1AB	2296	0	0	0	1	1	0	0	0	0	2295	1589	706
hCoV-19/Brazil/PE-IAM211/2020	23403	S	3844	5	0	5	0	0	0	3837	1228	2609	2	1	1
hCoV-19/Brazil/PE-IAM211/2020	28881	N	344	344	153	191	0	0	0	0	0	0	0	0	0
hCoV-19/Brazil/PE-IAM211/2020	28882	N	344	344	155	189	0	0	0	0	0	0	0	0	0
hCoV-19/Brazil/PE-IAM211/2020	28883	N	362	1	1	0	361	153	208	0	0	0	0	0	0
hCoV-19/Brazil/PE-IAM212/2020	241	5UTR	1101	0	0	0	0	0	0	0	0	0	1101	511	590
hCoV-19/Brazil/PE-IAM212/2020	3037	ORF1AB	2933	0	0	0	4	3	1	0	0	0	2929	1405	1524
hCoV-19/Brazil/PE-IAM212/2020	5194	ORF1AB	11	0	0	0	0	0	0	0	0	0	11	3	8
hCoV-19/Brazil/PE-IAM212/2020	9693	ORF1AB	3919	2	0	2	3	0	3	0	0	0	3914	1452	2462
hCoV-19/Brazil/PE-IAM212/2020	14408	ORF1AB	3197	0	0	0	0	0	0	0	0	0	3197	2163	1034
hCoV-19/Brazil/PE-IAM212/2020	14621	ORF1AB	3791	1	1	0	19	17	2	0	0	0	3771	3319	452
hCoV-19/Brazil/PE-IAM212/2020	21742	S	180	0	0	0	0	0	0	0	0	0	180	158	22
hCoV-19/Brazil/PE-IAM212/2020	23403	S	4515	2	1	1	1	0	1	4512	1500	3012	0	0	0
hCoV-19/Brazil/PE-IAM212/2020	28881	N	605	604	244	360	0	0	0	1	0	1	0	0	0
hCoV-19/Brazil/PE-IAM212/2020	28882	N	603	603	244	359	0	0	0	0	0	0	0	0	0
hCoV-19/Brazil/PE-IAM212/2020	28883	N	637	0	0	0	637	247	390	0	0	0	0	0	0
hCoV-19/Brazil/PE-IAM215/2020	241	5UTR	1353	0	0	0	0	0	0	0	0	0	1353	605	748
hCoV-19/Brazil/PE-IAM215/2020	3037	ORF1AB	5613	1	0	1	3	1	2	0	0	0	5609	2825	2784
hCoV-19/Brazil/PE-IAM215/2020	14408	ORF1AB	5981	1	1	0	3	3	0	1	1	0	5976	4003	1973
hCoV-19/Brazil/PE-IAM215/2020	14621	ORF1AB	5501	0	0	0	10	9	1	1	1	0	5490	4817	673
hCoV-19/Brazil/PE-IAM215/2020	18818	ORF1AB	7808	1099	792	307	1	1	0	6708	3528	3180	0	0	0
hCoV-19/Brazil/PE-IAM215/2020	23403	S	5279	1	0	1	0	0	0	5275	1830	3445	3	3	0
hCoV-19/Brazil/PE-IAM215/2020	28881	N	590	590	269	321	0	0	0	0	0	0	0	0	0
hCoV-19/Brazil/PE-IAM215/2020	28882	N	600	599	269	330	0	0	0	0	0	0	1	0	1
hCoV-19/Brazil/PE-IAM215/2020	28883	N	626	0	0	0	626	269	357	0	0	0	0	0	0
hCoV-19/Brazil/PE-IAM215/2020	29870	3UTR	42	8	6	2	29	26	3	0	0	0	5	5	0
hCoV-19/Brazil/PE-IAM220/2020	241	5UTR	1456	0	0	0	0	0	0	0	0	0	1456	673	783
hCoV-19/Brazil/PE-IAM220/2020	1756	ORF1AB	881	2	0	2	0	0	0	879	511	368	0	0	0
hCoV-19/Brazil/PE-IAM220/2020	3037	ORF1AB	5686	3	3	0	2	0	2	2	0	2	5679	2861	2818
hCoV-19/Brazil/PE-IAM220/2020	14408	ORF1AB	6495	1	0	1	2	1	1	1	1	0	6491	4453	2038
hCoV-19/Brazil/PE-IAM220/2020	23403	S	6637	1	0	1	0	0	0	6634	2403	4231	2	2	0
hCoV-19/Brazil/PE-IAM220/2020	28881	N	623	622	248	374	0	0	0	1	1	0	0	0	0
hCoV-19/Brazil/PE-IAM220/2020	28882	N	632	632	251	381	0	0	0	0	0	0	0	0	0
hCoV-19/Brazil/PE-IAM220/2020	28883	N	647	0	0	0	647	246	401	0	0	0	0	0	0
hCoV-19/Brazil/PE-IAM221/2020	241	5UTR	1188	0	0	0	0	0	0	0	0	0	1188	553	635
hCoV-19/Brazil/PE-IAM221/2020	3037	ORF1AB	5239	5	1	4	2	2	0	3	3	0	5229	2509	2720
hCoV-19/Brazil/PE-IAM221/2020	8760	ORF1AB	3484	4	3	1	1686	1023	663	3	1	2	1791	1049	742
hCoV-19/Brazil/PE-IAM221/2020	14408	ORF1AB	5409	5	2	3	5	4	1	3	2	1	5396	3775	1621
hCoV-19/Brazil/PE-IAM221/2020	23403	S	3874	9	2	7	2	2	0	3856	1233	2623	7	5	2
hCoV-19/Brazil/PE-IAM221/2020	28881	N	610	608	274	334	1	1	0	0	0	0	1	1	0
hCoV-19/Brazil/PE-IAM221/2020	28882	N	612	610	275	335	1	0	1	1	0	1	0	0	0
hCoV-19/Brazil/PE-IAM221/2020	28883	N	634	0	0	0	632	272	360	1	1	0	1	0	1
hCoV-19/Brazil/PE-IAM226/2020	241	5UTR	1169	0	0	0	0	0	0	0	0	0	1169	510	659
hCoV-19/Brazil/PE-IAM226/2020	3037	ORF1AB	2050	0	0	0	0	0	0	1	0	1	2049	985	1064
hCoV-19/Brazil/PE-IAM226/2020	7109	ORF1AB	5	3	0	3	0	0	0	0	0	0	2	2	0
hCoV-19/Brazil/PE-IAM226/2020	14408	ORF1AB	2357	0	0	0	1	1	0	0	0	0	2356	1630	726
hCoV-19/Brazil/PE-IAM226/2020	23403	S	3942	1	0	1	0	0	0	3937	1192	2745	4	3	1
hCoV-19/Brazil/PE-IAM226/2020	23855	S	239	0	0	0	1	1	0	0	0	0	238	218	20
hCoV-19/Brazil/PE-IAM226/2020	28881	N	662	662	306	356	0	0	0	0	0	0	0	0	0
hCoV-19/Brazil/PE-IAM226/2020	28882	N	671	671	309	362	0	0	0	0	0	0	0	0	0
hCoV-19/Brazil/PE-IAM226/2020	28883	N	709	0	0	0	709	305	404	0	0	0	0	0	0
hCoV-19/Brazil/PE-IAM226/2020	29293	N	2447	1	0	1	2441	145	2296	1	0	1	4	0	4
hCoV-19/Brazil/PE-IAM226/2020	29870	3UTR	15	4	3	1	11	10	1	0	0	0	0	0	0
hCoV-19/Brazil/PE-IAM230/2020	241	5UTR	1130	0	0	0	2	1	1	0	0	0	1128	520	608
hCoV-19/Brazil/PE-IAM230/2020	404	ORF1AB	12	8	8	0	0	0	0	0	0	0	4	0	4
hCoV-19/Brazil/PE-IAM230/2020	411	ORF1AB	13	0	0	0	0	0	0	9	7	2	4	0	4
hCoV-19/Brazil/PE-IAM230/2020	412	ORF1AB	13	0	0	0	9	7	2	4	0	4	0	0	0
hCoV-19/Brazil/PE-IAM230/2020	3037	ORF1AB	2862	0	0	0	4	4	0	1	0	1	2857	1440	1417
hCoV-19/Brazil/PE-IAM230/2020	14408	ORF1AB	3467	0	0	0	2	1	1	0	0	0	3465	2356	1109
hCoV-19/Brazil/PE-IAM230/2020	14621	ORF1AB	3950	2	2	0	17	16	1	0	0	0	3931	3414	517
hCoV-19/Brazil/PE-IAM230/2020	15824	ORF1AB	2002	0	0	0	4	2	2	0	0	0	1998	301	1697
hCoV-19/Brazil/PE-IAM230/2020	23403	S	4465	0	0	0	0	0	0	4462	1581	2881	3	3	0
hCoV-19/Brazil/PE-IAM230/2020	28881	N	557	557	239	318	0	0	0	0	0	0	0	0	0
hCoV-19/Brazil/PE-IAM230/2020	28882	N	574	573	245	328	1	0	1	0	0	0	0	0	0
hCoV-19/Brazil/PE-IAM230/2020	28883	N	598	0	0	0	598	246	352	0	0	0	0	0	0
hCoV-19/Brazil/PE-IAM235/2020	241	5UTR	833	1	1	0	1	1	0	1	1	0	830	391	439
hCoV-19/Brazil/PE-IAM235/2020	3037	ORF1AB	3317	2	0	2	2	2	0	1	1	0	3312	1725	1587
hCoV-19/Brazil/PE-IAM235/2020	14408	ORF1AB	4397	2	2	0	0	0	0	0	0	0	4395	2981	1414
hCoV-19/Brazil/PE-IAM235/2020	20977	ORF1AB	9	0	0	0	0	0	0	0	0	0	9	3	6
hCoV-19/Brazil/PE-IAM235/2020	23403	S	3631	0	0	0	1	0	1	3627	1338	2289	3	3	0
hCoV-19/Brazil/PE-IAM235/2020	28881	N	381	381	165	216	0	0	0	0	0	0	0	0	0
hCoV-19/Brazil/PE-IAM235/2020	28882	N	386	386	167	219	0	0	0	0	0	0	0	0	0
hCoV-19/Brazil/PE-IAM235/2020	28883	N	402	0	0	0	402	164	238	0	0	0	0	0	0
hCoV-19/Brazil/PE-IAM238/2020	241	5UTR	1764	0	0	0	1	0	1	0	0	0	1763	701	1062
hCoV-19/Brazil/PE-IAM238/2020	245	5UTR	1919	1	0	1	1205	612	593	0	0	0	713	222	491
hCoV-19/Brazil/PE-IAM238/2020	3037	ORF1AB	6148	3	1	2	2	1	1	0	0	0	6143	3351	2792
hCoV-19/Brazil/PE-IAM238/2020	14408	ORF1AB	7564	0	0	0	6	5	1	3	0	3	7555	5084	2471
hCoV-19/Brazil/PE-IAM238/2020	23403	S	6755	1	0	1	0	0	0	6748	2625	4123	6	6	0
hCoV-19/Brazil/PE-IAM238/2020	28881	N	594	591	263	328	0	0	0	3	1	2	0	0	0
hCoV-19/Brazil/PE-IAM238/2020	28882	N	601	600	268	332	0	0	0	1	0	1	0	0	0
hCoV-19/Brazil/PE-IAM238/2020	28883	N	622	0	0	0	622	263	359	0	0	0	0	0	0
hCoV-19/Brazil/PE-IAM248/2020	241	5UTR	573	0	0	0	0	0	0	0	0	0	573	242	331
hCoV-19/Brazil/PE-IAM248/2020	3037	ORF1AB	3242	1	1	0	3	2	1	1	0	1	3237	1708	1529
hCoV-19/Brazil/PE-IAM248/2020	14408	ORF1AB	2612	0	0	0	2	1	1	2	2	0	2608	1771	837
hCoV-19/Brazil/PE-IAM248/2020	23403	S	2670	2	0	2	0	0	0	2666	992	1674	2	1	1
hCoV-19/Brazil/PE-IAM248/2020	28881	N	427	427	161	266	0	0	0	0	0	0	0	0	0
hCoV-19/Brazil/PE-IAM248/2020	28882	N	441	439	162	277	1	0	1	1	1	0	0	0	0
hCoV-19/Brazil/PE-IAM248/2020	28883	N	465	0	0	0	465	164	301	0	0	0	0	0	0
hCoV-19/Brazil/PE-IAM248/2020	29635	ORF10	7664	1	1	0	148	144	4	0	0	0	7515	4445	3070
hCoV-19/Brazil/PE-IAM273/2020	241	5UTR	942	0	0	0	0	0	0	0	0	0	942	408	534
hCoV-19/Brazil/PE-IAM273/2020	3037	ORF1AB	2427	1	1	0	1	1	0	0	0	0	2425	1199	1226
hCoV-19/Brazil/PE-IAM273/2020	14408	ORF1AB	2885	0	0	0	2	1	1	0	0	0	2883	1948	935
hCoV-19/Brazil/PE-IAM273/2020	18508	ORF1AB	1078	0	0	0	3	1	2	0	0	0	1075	446	629
hCoV-19/Brazil/PE-IAM273/2020	19164	ORF1AB	204	0	0	0	0	0	0	0	0	0	204	81	123
hCoV-19/Brazil/PE-IAM273/2020	23403	S	5014	0	0	0	2	2	0	5008	1749	3259	4	4	0
hCoV-19/Brazil/PE-IAM273/2020	28881	N	480	480	217	263	0	0	0	0	0	0	0	0	0
hCoV-19/Brazil/PE-IAM273/2020	28882	N	479	479	215	264	0	0	0	0	0	0	0	0	0
hCoV-19/Brazil/PE-IAM273/2020	28883	N	503	0	0	0	503	213	290	0	0	0	0	0	0
hCoV-19/Brazil/PE-IAM291/2020	241	5UTR	319	0	0	0	1	0	1	0	0	0	318	154	164
hCoV-19/Brazil/PE-IAM291/2020	3037	ORF1AB	3615	0	0	0	3	2	1	0	0	0	3612	1901	1711
hCoV-19/Brazil/PE-IAM291/2020	14408	ORF1AB	2758	0	0	0	0	0	0	1	0	1	2757	1877	880
hCoV-19/Brazil/PE-IAM291/2020	14585	ORF1AB	1535	0	0	0	316	48	268	0	0	0	1219	925	294
hCoV-19/Brazil/PE-IAM291/2020	16376	ORF1AB	45	0	0	0	1	0	1	0	0	0	44	17	27
hCoV-19/Brazil/PE-IAM291/2020	23403	S	2210	1	0	1	0	0	0	2208	825	1383	1	0	1
hCoV-19/Brazil/PE-IAM291/2020	28881	N	185	185	68	117	0	0	0	0	0	0	0	0	0
hCoV-19/Brazil/PE-IAM291/2020	28882	N	188	188	69	119	0	0	0	0	0	0	0	0	0
hCoV-19/Brazil/PE-IAM291/2020	28883	N	188	0	0	0	188	66	122	0	0	0	0	0	0
hCoV-19/Brazil/PE-IAM29/2020	241	5UTR	572	0	0	0	0	0	0	0	0	0	572	287	285
hCoV-19/Brazil/PE-IAM29/2020	3037	ORF1AB	7830	1	0	1	4	1	3	0	0	0	7825	4256	3569
hCoV-19/Brazil/PE-IAM29/2020	14408	ORF1AB	4873	0	0	0	1	1	0	0	0	0	4872	3337	1535
hCoV-19/Brazil/PE-IAM29/2020	22129	S	30	0	0	0	22	12	10	2	1	1	6	2	4
hCoV-19/Brazil/PE-IAM29/2020	23403	S	6692	2	0	2	0	0	0	6685	2985	3700	5	5	0
hCoV-19/Brazil/PE-IAM29/2020	24765	S	1538	475	475	0	54	54	0	8	8	0	1001	906	95
hCoV-19/Brazil/PE-IAM29/2020	28881	N	1296	1296	436	860	0	0	0	0	0	0	0	0	0
hCoV-19/Brazil/PE-IAM29/2020	28882	N	1307	1306	442	864	0	0	0	1	0	1	0	0	0
hCoV-19/Brazil/PE-IAM29/2020	28883	N	1367	0	0	0	1367	441	926	0	0	0	0	0	0
hCoV-19/Brazil/PE-IAM30/2020	241	5UTR	719	0	0	0	1	0	1	0	0	0	718	380	338
hCoV-19/Brazil/PE-IAM30/2020	3037	ORF1AB	7384	2	1	1	3	3	0	0	0	0	7379	3954	3425
hCoV-19/Brazil/PE-IAM30/2020	10626	ORF1AB	7101	0	0	0	6	2	4	0	0	0	7095	2109	4986
hCoV-19/Brazil/PE-IAM30/2020	14408	ORF1AB	5981	1	1	0	3	3	0	1	1	0	5976	4047	1929
hCoV-19/Brazil/PE-IAM30/2020	23403	S	6345	3	1	2	0	0	0	6339	2671	3668	3	3	0
hCoV-19/Brazil/PE-IAM30/2020	28881	N	1431	1431	489	942	0	0	0	0	0	0	0	0	0
hCoV-19/Brazil/PE-IAM30/2020	28882	N	1433	1433	489	944	0	0	0	0	0	0	0	0	0
hCoV-19/Brazil/PE-IAM30/2020	28883	N	1502	0	0	0	1501	486	1015	0	0	0	1	1	0
hCoV-19/Brazil/PE-IAM305/2020	241	5UTR	886	0	0	0	0	0	0	0	0	0	886	429	457
hCoV-19/Brazil/PE-IAM305/2020	3037	ORF1AB	5564	3	1	2	2	2	0	0	0	0	5559	2898	2661
hCoV-19/Brazil/PE-IAM305/2020	6401	ORF1AB	804	0	0	0	12	2	10	0	0	0	792	280	512
hCoV-19/Brazil/PE-IAM305/2020	7851	ORF1AB	270	0	0	0	2	1	1	0	0	0	268	124	144
hCoV-19/Brazil/PE-IAM305/2020	14408	ORF1AB	6275	0	0	0	5	3	2	1	1	0	6269	4230	2039
hCoV-19/Brazil/PE-IAM305/2020	17326	ORF1AB	6709	5	1	4	5358	2951	2407	0	0	0	1346	608	738
hCoV-19/Brazil/PE-IAM305/2020	23403	S	6314	5	1	4	0	0	0	6307	2445	3862	2	2	0
hCoV-19/Brazil/PE-IAM305/2020	28881	N	687	687	289	398	0	0	0	0	0	0	0	0	0
hCoV-19/Brazil/PE-IAM305/2020	28882	N	694	694	292	402	0	0	0	0	0	0	0	0	0
hCoV-19/Brazil/PE-IAM305/2020	28883	N	727	0	0	0	726	289	437	1	0	1	0	0	0
hCoV-19/Brazil/PE-IAM307/2020	241	5UTR	261	0	0	0	0	0	0	0	0	0	261	130	131
hCoV-19/Brazil/PE-IAM307/2020	3037	ORF1AB	2718	0	0	0	0	0	0	0	0	0	2718	1437	1281
hCoV-19/Brazil/PE-IAM307/2020	14408	ORF1AB	2902	0	0	0	1	1	0	0	0	0	2901	1996	905
hCoV-19/Brazil/PE-IAM307/2020	16821	ORF1AB	20	17	9	8	0	0	0	3	0	3	0	0	0
hCoV-19/Brazil/PE-IAM307/2020	22129	S	54	2	1	1	48	24	24	4	2	2	0	0	0
hCoV-19/Brazil/PE-IAM307/2020	23403	S	2740	0	0	0	0	0	0	2740	1058	1682	0	0	0
hCoV-19/Brazil/PE-IAM307/2020	27299	ORF6	889	3	1	2	884	516	368	0	0	0	2	1	1
hCoV-19/Brazil/PE-IAM307/2020	28881	N	170	170	68	102	0	0	0	0	0	0	0	0	0
hCoV-19/Brazil/PE-IAM307/2020	28882	N	173	173	69	104	0	0	0	0	0	0	0	0	0
hCoV-19/Brazil/PE-IAM307/2020	28883	N	182	0	0	0	181	67	114	0	0	0	1	0	1
hCoV-19/Brazil/PE-IAM307/2020	29148	N	1716	0	0	0	1714	1006	708	0	0	0	2	1	1
hCoV-19/Brazil/PE-IAM311/2020	241	5UTR	559	0	0	0	0	0	0	0	0	0	559	260	299
hCoV-19/Brazil/PE-IAM311/2020	3037	ORF1AB	1199	1	0	1	0	0	0	1	0	1	1197	529	668
hCoV-19/Brazil/PE-IAM311/2020	6401	ORF1AB	1086	3	0	3	2	0	2	1	0	1	1080	243	837
hCoV-19/Brazil/PE-IAM311/2020	7851	ORF1AB	595	0	0	0	0	0	0	0	0	0	595	289	306
hCoV-19/Brazil/PE-IAM311/2020	14408	ORF1AB	1197	0	0	0	2	2	0	0	0	0	1195	875	320
hCoV-19/Brazil/PE-IAM311/2020	23403	S	2476	3	0	3	0	0	0	2472	571	1901	1	1	0
hCoV-19/Brazil/PE-IAM311/2020	28881	N	255	255	108	147	0	0	0	0	0	0	0	0	0
hCoV-19/Brazil/PE-IAM311/2020	28882	N	258	258	110	148	0	0	0	0	0	0	0	0	0
hCoV-19/Brazil/PE-IAM311/2020	28883	N	266	0	0	0	266	106	160	0	0	0	0	0	0
hCoV-19/Brazil/PE-IAM355/2020	241	5UTR	1462	0	0	0	1	0	1	0	0	0	1461	652	809
hCoV-19/Brazil/PE-IAM355/2020	3037	ORF1AB	3727	1	1	0	2	1	1	0	0	0	3724	1814	1910
hCoV-19/Brazil/PE-IAM355/2020	14408	ORF1AB	4531	1	1	0	3	2	1	1	0	1	4526	3086	1440
hCoV-19/Brazil/PE-IAM355/2020	23403	S	4751	5	1	4	0	0	0	4745	1515	3230	1	0	1
hCoV-19/Brazil/PE-IAM355/2020	28881	N	624	624	284	340	0	0	0	0	0	0	0	0	0
hCoV-19/Brazil/PE-IAM355/2020	28882	N	637	637	289	348	0	0	0	0	0	0	0	0	0
hCoV-19/Brazil/PE-IAM355/2020	28883	N	670	0	0	0	670	289	381	0	0	0	0	0	0
hCoV-19/Brazil/PE-IAM356/2020	241	5UTR	124	0	0	0	0	0	0	0	0	0	124	49	75
hCoV-19/Brazil/PE-IAM356/2020	3037	ORF1AB	393	0	0	0	0	0	0	0	0	0	393	150	243
hCoV-19/Brazil/PE-IAM356/2020	10642	ORF1AB	331	0	0	0	0	0	0	1	0	1	330	55	275
hCoV-19/Brazil/PE-IAM356/2020	12053	ORF1AB	176	0	0	0	1	0	1	0	0	0	175	53	122
hCoV-19/Brazil/PE-IAM356/2020	14408	ORF1AB	421	0	0	0	0	0	0	0	0	0	421	278	143
hCoV-19/Brazil/PE-IAM356/2020	20511	ORF1AB	27	0	0	0	0	0	0	27	3	24	0	0	0
hCoV-19/Brazil/PE-IAM356/2020	23403	S	723	0	0	0	0	0	0	723	104	619	0	0	0
hCoV-19/Brazil/PE-IAM356/2020	25088	S	253	0	0	0	0	0	0	0	0	0	253	223	30
hCoV-19/Brazil/PE-IAM356/2020	26314	E	397	0	0	0	0	0	0	0	0	0	397	356	41
hCoV-19/Brazil/PE-IAM356/2020	26882	M	318	0	0	0	0	0	0	0	0	0	318	291	27
hCoV-19/Brazil/PE-IAM356/2020	28881	N	58	58	21	37	0	0	0	0	0	0	0	0	0
hCoV-19/Brazil/PE-IAM356/2020	28882	N	62	62	23	39	0	0	0	0	0	0	0	0	0
hCoV-19/Brazil/PE-IAM356/2020	28883	N	66	0	0	0	66	24	42	0	0	0	0	0	0
hCoV-19/Brazil/PE-IAM383/2020	241	5UTR	453	0	0	0	0	0	0	0	0	0	453	307	146
hCoV-19/Brazil/PE-IAM383/2020	3037	ORF1AB	786	0	0	0	1	1	0	1	1	0	784	416	368
hCoV-19/Brazil/PE-IAM383/2020	14408	ORF1AB	1152	1	0	1	1	1	0	1	0	1	1149	800	349
hCoV-19/Brazil/PE-IAM383/2020	23403	S	1686	0	0	0	0	0	0	1682	666	1016	4	2	2
hCoV-19/Brazil/PE-IAM383/2020	28881	N	402	399	188	211	0	0	0	3	1	2	0	0	0
hCoV-19/Brazil/PE-IAM383/2020	28882	N	413	410	187	223	1	1	0	0	0	0	2	0	2
hCoV-19/Brazil/PE-IAM383/2020	28883	N	419	3	1	2	416	187	229	0	0	0	0	0	0
hCoV-19/Brazil/PE-IAM384/2020	241	5UTR	15	0	0	0	0	0	0	2	1	1	13	4	9
hCoV-19/Brazil/PE-IAM384/2020	3037	ORF1AB	528	1	0	1	0	0	0	0	0	0	527	269	258
hCoV-19/Brazil/PE-IAM384/2020	14408	ORF1AB	1154	0	0	0	1	0	1	0	0	0	1153	806	347
hCoV-19/Brazil/PE-IAM384/2020	23403	S	1920	3	0	3	1	0	1	1916	788	1128	0	0	0
hCoV-19/Brazil/PE-IAM384/2020	24682	S	23	0	0	0	23	19	4	0	0	0	0	0	0
hCoV-19/Brazil/PE-IAM384/2020	26543	M	283	0	0	0	1	0	1	76	0	76	206	5	201
hCoV-19/Brazil/PE-IAM384/2020	28621	N	514	505	200	305	0	0	0	9	4	5	0	0	0
hCoV-19/Brazil/PE-IAM384/2020	28881	N	65	65	25	40	0	0	0	0	0	0	0	0	0
hCoV-19/Brazil/PE-IAM384/2020	28882	N	68	68	28	40	0	0	0	0	0	0	0	0	0
hCoV-19/Brazil/PE-IAM384/2020	28883	N	74	0	0	0	74	25	49	0	0	0	0	0	0
hCoV-19/Brazil/PE-IAM39/2020	241	5UTR	1910	0	0	0	0	0	0	0	0	0	1910	854	1056
hCoV-19/Brazil/PE-IAM39/2020	3037	ORF1AB	5940	1	1	0	5	3	2	1	0	1	5933	2992	2941
hCoV-19/Brazil/PE-IAM39/2020	7109	ORF1AB	16	7	1	6	0	0	0	0	0	0	9	8	1
hCoV-19/Brazil/PE-IAM39/2020	7114	ORF1AB	4	3	0	3	0	0	0	0	0	0	1	1	0
hCoV-19/Brazil/PE-IAM39/2020	7119	ORF1AB	8	0	0	0	4	1	3	4	1	3	0	0	0
hCoV-19/Brazil/PE-IAM39/2020	7120	ORF1AB	7	3	0	3	3	0	3	0	0	0	1	1	0
hCoV-19/Brazil/PE-IAM39/2020	7122	ORF1AB	7	3	0	3	0	0	0	0	0	0	4	1	3
hCoV-19/Brazil/PE-IAM39/2020	14408	ORF1AB	5547	2	2	0	3	1	2	0	0	0	5542	3831	1711
hCoV-19/Brazil/PE-IAM39/2020	23403	S	6126	2	0	2	0	0	0	6123	2101	4022	1	1	0
hCoV-19/Brazil/PE-IAM39/2020	26456	E	3621	0	0	0	5	4	1	1	0	1	3615	1451	2164
hCoV-19/Brazil/PE-IAM39/2020	28881	N	904	903	419	484	0	0	0	0	0	0	1	0	1
hCoV-19/Brazil/PE-IAM39/2020	28882	N	910	910	422	488	0	0	0	0	0	0	0	0	0
hCoV-19/Brazil/PE-IAM39/2020	28883	N	946	0	0	0	946	422	524	0	0	0	0	0	0
hCoV-19/Brazil/PE-IAM395/2020	241	5UTR	145	1	1	0	0	0	0	0	0	0	144	107	37
hCoV-19/Brazil/PE-IAM395/2020	3037	ORF1AB	495	2	2	0	1	1	0	0	0	0	492	257	235
hCoV-19/Brazil/PE-IAM395/2020	14408	ORF1AB	1329	2	1	1	0	0	0	2	1	1	1325	917	408
hCoV-19/Brazil/PE-IAM395/2020	15656	ORF1AB	892	0	0	0	1	1	0	1	0	1	890	509	381
hCoV-19/Brazil/PE-IAM395/2020	23403	S	2262	1	0	1	2	1	1	2257	910	1347	2	1	1
hCoV-19/Brazil/PE-IAM395/2020	28881	N	24	24	6	18	0	0	0	0	0	0	0	0	0
hCoV-19/Brazil/PE-IAM395/2020	28882	N	24	24	6	18	0	0	0	0	0	0	0	0	0
hCoV-19/Brazil/PE-IAM395/2020	28883	N	23	0	0	0	23	6	17	0	0	0	0	0	0
hCoV-19/Brazil/PE-IAM397/2020	241	5UTR	7	0	0	0	0	0	0	0	0	0	7	6	1
hCoV-19/Brazil/PE-IAM397/2020	3037	ORF1AB	41	0	0	0	0	0	0	0	0	0	41	23	18
hCoV-19/Brazil/PE-IAM397/2020	12897	ORF1AB	17	0	0	0	5	1	4	0	0	0	12	4	8
hCoV-19/Brazil/PE-IAM397/2020	14408	ORF1AB	179	0	0	0	0	0	0	0	0	0	179	130	49
hCoV-19/Brazil/PE-IAM397/2020	23403	S	654	0	0	0	0	0	0	652	272	380	2	1	1
hCoV-19/Brazil/PE-IAM404/2020	241	5UTR	59	0	0	0	0	0	0	0	0	0	59	49	10
hCoV-19/Brazil/PE-IAM404/2020	2002	ORF1AB	24	0	0	0	0	0	0	24	11	13	0	0	0
hCoV-19/Brazil/PE-IAM404/2020	3037	ORF1AB	179	0	0	0	0	0	0	0	0	0	179	104	75
hCoV-19/Brazil/PE-IAM404/2020	4582	ORF1AB	1020	0	0	0	2	2	0	0	0	0	1018	425	593
hCoV-19/Brazil/PE-IAM404/2020	12053	ORF1AB	107	0	0	0	0	0	0	0	0	0	107	73	34
hCoV-19/Brazil/PE-IAM404/2020	14408	ORF1AB	520	0	0	0	0	0	0	0	0	0	520	366	154
hCoV-19/Brazil/PE-IAM404/2020	20511	ORF1AB	19	0	0	0	0	0	0	19	18	1	0	0	0
hCoV-19/Brazil/PE-IAM404/2020	23403	S	1600	0	0	0	0	0	0	1599	634	965	1	0	1
hCoV-19/Brazil/PE-IAM404/2020	25088	S	9	0	0	0	0	0	0	0	0	0	9	7	2
hCoV-19/Brazil/PE-IAM404/2020	26314	E	104	0	0	0	0	0	0	0	0	0	104	73	31
hCoV-19/Brazil/PE-IAM404/2020	28881	N	7	7	3	4	0	0	0	0	0	0	0	0	0
hCoV-19/Brazil/PE-IAM404/2020	28882	N	9	9	5	4	0	0	0	0	0	0	0	0	0
hCoV-19/Brazil/PE-IAM404/2020	28883	N	9	0	0	0	9	5	4	0	0	0	0	0	0
hCoV-19/Brazil/PE-IAM448/2020	241	5UTR	80	0	0	0	0	0	0	0	0	0	80	64	16
hCoV-19/Brazil/PE-IAM448/2020	1469	ORF1AB	11	0	0	0	4	3	1	0	0	0	7	2	5
hCoV-19/Brazil/PE-IAM448/2020	3037	ORF1AB	455	0	0	0	0	0	0	0	0	0	455	232	223
hCoV-19/Brazil/PE-IAM448/2020	14408	ORF1AB	892	0	0	0	1	1	0	1	1	0	890	638	252
hCoV-19/Brazil/PE-IAM448/2020	23403	S	3725	1	0	1	0	0	0	3722	1472	2250	2	2	0
hCoV-19/Brazil/PE-IAM448/2020	26543	M	118	0	0	0	0	0	0	46	1	45	72	4	68
hCoV-19/Brazil/PE-IAM448/2020	26544	M	117	86	6	80	0	0	0	31	0	31	0	0	0
hCoV-19/Brazil/PE-IAM448/2020	26545	M	118	32	0	32	0	0	0	0	0	0	86	6	80
hCoV-19/Brazil/PE-IAM448/2020	26547	M	98	63	4	59	33	0	33	0	0	0	2	1	1
hCoV-19/Brazil/PE-IAM448/2020	28881	N	113	113	37	76	0	0	0	0	0	0	0	0	0
hCoV-19/Brazil/PE-IAM448/2020	28882	N	117	117	36	81	0	0	0	0	0	0	0	0	0
hCoV-19/Brazil/PE-IAM448/2020	28883	N	125	0	0	0	125	37	88	0	0	0	0	0	0
hCoV-19/Brazil/PE-IAM458/2020	241	5UTR	342	0	0	0	0	0	0	0	0	0	342	247	95
hCoV-19/Brazil/PE-IAM458/2020	3037	ORF1AB	1102	0	0	0	0	0	0	2	0	2	1100	570	530
hCoV-19/Brazil/PE-IAM458/2020	14408	ORF1AB	1364	1	1	0	1	1	0	1	0	1	1361	951	410
hCoV-19/Brazil/PE-IAM458/2020	14621	ORF1AB	1077	0	0	0	2	2	0	0	0	0	1075	822	253
hCoV-19/Brazil/PE-IAM458/2020	23403	S	2046	1	0	1	0	0	0	2045	831	1214	0	0	0
hCoV-19/Brazil/PE-IAM458/2020	28807	N	2301	0	0	0	8	6	2	1	0	1	2292	1383	909
hCoV-19/Brazil/PE-IAM458/2020	28881	N	1655	1649	792	857	3	3	0	2	0	2	1	0	1
hCoV-19/Brazil/PE-IAM458/2020	28882	N	1670	1669	803	866	1	1	0	0	0	0	0	0	0
hCoV-19/Brazil/PE-IAM458/2020	28883	N	1721	3	2	1	1716	798	918	0	0	0	2	1	1
hCoV-19/Brazil/PE-IAM464/2020	241	5UTR	29	0	0	0	0	0	0	0	0	0	29	24	5
hCoV-19/Brazil/PE-IAM464/2020	3037	ORF1AB	5	0	0	0	0	0	0	0	0	0	5	3	2
hCoV-19/Brazil/PE-IAM464/2020	14408	ORF1AB	44	0	0	0	0	0	0	0	0	0	44	33	11
hCoV-19/Brazil/PE-IAM464/2020	23403	S	2060	3	2	1	0	0	0	2054	779	1275	3	2	1
hCoV-19/Brazil/PE-IAM464/2020	24253	S	7	1	1	0	0	0	0	6	3	3	0	0	0
hCoV-19/Brazil/PE-IAM464/2020	28881	N	46	46	12	34	0	0	0	0	0	0	0	0	0
hCoV-19/Brazil/PE-IAM464/2020	28882	N	47	46	11	35	0	0	0	0	0	0	1	1	0
hCoV-19/Brazil/PE-IAM464/2020	28883	N	46	0	0	0	46	11	35	0	0	0	0	0	0
hCoV-19/Brazil/PE-IAM479/2020	14408	ORF1AB	15	0	0	0	0	0	0	0	0	0	15	12	3
hCoV-19/Brazil/PE-IAM479/2020	22981	S	320	1	1	0	304	132	172	0	0	0	15	7	8
hCoV-19/Brazil/PE-IAM479/2020	23403	S	1555	1	1	0	0	0	0	1551	605	946	3	3	0
hCoV-19/Brazil/PE-IAM48/2020	241	5UTR	563	0	0	0	0	0	0	0	0	0	563	280	283
hCoV-19/Brazil/PE-IAM48/2020	3037	ORF1AB	6534	1	0	1	0	0	0	1	0	1	6532	3705	2827
hCoV-19/Brazil/PE-IAM48/2020	14408	ORF1AB	3994	1	1	0	0	0	0	0	0	0	3993	2714	1279
hCoV-19/Brazil/PE-IAM48/2020	21996	S	18	14	2	12	0	0	0	4	0	4	0	0	0
hCoV-19/Brazil/PE-IAM48/2020	23403	S	4892	3	0	3	0	0	0	4887	1996	2891	2	1	1
hCoV-19/Brazil/PE-IAM48/2020	28881	N	1077	1077	358	719	0	0	0	0	0	0	0	0	0
hCoV-19/Brazil/PE-IAM48/2020	28882	N	1091	1091	368	723	0	0	0	0	0	0	0	0	0
hCoV-19/Brazil/PE-IAM48/2020	28883	N	1140	0	0	0	1139	366	773	0	0	0	1	0	1
hCoV-19/Brazil/PE-IAM48/2020	29870	3UTR	13	2	1	1	11	11	0	0	0	0	0	0	0
hCoV-19/Brazil/PE-IAM495/2020	241	5UTR	151	0	0	0	0	0	0	1	0	1	150	115	35
hCoV-19/Brazil/PE-IAM495/2020	3037	ORF1AB	22	0	0	0	0	0	0	0	0	0	22	12	10
hCoV-19/Brazil/PE-IAM495/2020	7564	ORF1AB	590	1	0	1	1	1	0	1	0	1	587	237	350
hCoV-19/Brazil/PE-IAM495/2020	14408	ORF1AB	117	1	1	0	0	0	0	0	0	0	116	82	34
hCoV-19/Brazil/PE-IAM495/2020	14621	ORF1AB	540	0	0	0	1	1	0	0	0	0	539	437	102
hCoV-19/Brazil/PE-IAM495/2020	17470	ORF1AB	402	0	0	0	0	0	0	0	0	0	402	283	119
hCoV-19/Brazil/PE-IAM495/2020	23403	S	3966	2	1	1	2	1	1	3960	1578	2382	2	1	1
hCoV-19/Brazil/PE-IAM495/2020	25980	ORF3A	8	5	4	1	0	0	0	0	0	0	3	2	1
hCoV-19/Brazil/PE-IAM495/2020	28881	N	66	65	24	41	1	0	1	0	0	0	0	0	0
hCoV-19/Brazil/PE-IAM495/2020	28882	N	67	67	24	43	0	0	0	0	0	0	0	0	0
hCoV-19/Brazil/PE-IAM495/2020	28883	N	72	0	0	0	72	25	47	0	0	0	0	0	0
hCoV-19/Brazil/PE-IAM544/2020	241	5UTR	86	0	0	0	0	0	0	0	0	0	86	72	14
hCoV-19/Brazil/PE-IAM544/2020	3037	ORF1AB	14	0	0	0	0	0	0	0	0	0	14	10	4
hCoV-19/Brazil/PE-IAM544/2020	14408	ORF1AB	79	0	0	0	0	0	0	0	0	0	79	54	25
hCoV-19/Brazil/PE-IAM544/2020	20977	ORF1AB	1865	3	2	1	1	1	0	12	2	10	1849	718	1131
hCoV-19/Brazil/PE-IAM544/2020	23403	S	3409	0	0	0	0	0	0	3407	1369	2038	2	2	0
hCoV-19/Brazil/PE-IAM544/2020	28651	N	467	0	0	0	203	90	113	0	0	0	264	100	164
hCoV-19/Brazil/PE-IAM544/2020	28881	N	36	36	9	27	0	0	0	0	0	0	0	0	0
hCoV-19/Brazil/PE-IAM544/2020	28882	N	39	39	10	29	0	0	0	0	0	0	0	0	0
hCoV-19/Brazil/PE-IAM544/2020	28883	N	39	0	0	0	39	10	29	0	0	0	0	0	0
hCoV-19/Brazil/PE-IAM604/2020	241	5UTR	84	0	0	0	0	0	0	0	0	0	84	64	20
hCoV-19/Brazil/PE-IAM604/2020	3037	ORF1AB	17	0	0	0	0	0	0	0	0	0	17	9	8
hCoV-19/Brazil/PE-IAM604/2020	14408	ORF1AB	204	0	0	0	0	0	0	0	0	0	204	157	47
hCoV-19/Brazil/PE-IAM604/2020	23403	S	2276	0	0	0	2	1	1	2274	888	1386	0	0	0
hCoV-19/Brazil/PE-IAM604/2020	28881	N	69	69	21	48	0	0	0	0	0	0	0	0	0
hCoV-19/Brazil/PE-IAM604/2020	28882	N	67	67	21	46	0	0	0	0	0	0	0	0	0
hCoV-19/Brazil/PE-IAM604/2020	28883	N	67	0	0	0	67	19	48	0	0	0	0	0	0
hCoV-19/Brazil/PE-IAM620/2020	241	5UTR	15	0	0	0	0	0	0	0	0	0	15	13	2
hCoV-19/Brazil/PE-IAM620/2020	3037	ORF1AB	10	0	0	0	0	0	0	0	0	0	10	7	3
hCoV-19/Brazil/PE-IAM620/2020	14408	ORF1AB	85	0	0	0	0	0	0	0	0	0	85	61	24
hCoV-19/Brazil/PE-IAM620/2020	23277	S	1760	1	1	0	63	47	16	1	0	1	1695	1087	608
hCoV-19/Brazil/PE-IAM620/2020	23403	S	2030	1	0	1	0	0	0	2025	810	1215	4	2	2
hCoV-19/Brazil/PE-IAM620/2020	28881	N	26	26	9	17	0	0	0	0	0	0	0	0	0
hCoV-19/Brazil/PE-IAM620/2020	28882	N	28	28	10	18	0	0	0	0	0	0	0	0	0
hCoV-19/Brazil/PE-IAM620/2020	28883	N	27	0	0	0	27	10	17	0	0	0	0	0	0
hCoV-19/Brazil/PE-IAM662/2020	241	5UTR	256	0	0	0	0	0	0	0	0	0	256	189	67
hCoV-19/Brazil/PE-IAM662/2020	3037	ORF1AB	28	0	0	0	0	0	0	0	0	0	28	17	11
hCoV-19/Brazil/PE-IAM662/2020	14408	ORF1AB	226	0	0	0	0	0	0	0	0	0	226	155	71
hCoV-19/Brazil/PE-IAM662/2020	23403	S	3450	0	0	0	4	4	0	3444	1417	2027	2	2	0
hCoV-19/Brazil/PE-IAM662/2020	28881	N	150	150	58	92	0	0	0	0	0	0	0	0	0
hCoV-19/Brazil/PE-IAM662/2020	28882	N	149	149	62	87	0	0	0	0	0	0	0	0	0
hCoV-19/Brazil/PE-IAM662/2020	28883	N	153	0	0	0	153	61	92	0	0	0	0	0	0
hCoV-19/Brazil/PE-IAM67/2020	241	5UTR	1613	0	0	0	0	0	0	1	0	1	1612	695	917
hCoV-19/Brazil/PE-IAM67/2020	3037	ORF1AB	4296	1	1	0	1	0	1	1	1	0	4293	2076	2217
hCoV-19/Brazil/PE-IAM67/2020	10642	ORF1AB	3021	0	0	0	0	0	0	3	0	3	3018	715	2303
hCoV-19/Brazil/PE-IAM67/2020	12053	ORF1AB	1455	0	0	0	7	1	6	0	0	0	1448	571	877
hCoV-19/Brazil/PE-IAM67/2020	14408	ORF1AB	4271	0	0	0	1	1	0	1	0	1	4269	2970	1299
hCoV-19/Brazil/PE-IAM67/2020	20511	ORF1AB	143	0	0	0	0	0	0	143	23	120	0	0	0
hCoV-19/Brazil/PE-IAM67/2020	22129	S	42	0	0	0	25	13	12	0	0	0	17	8	9
hCoV-19/Brazil/PE-IAM67/2020	23403	S	5836	1	0	1	1	0	1	5834	2021	3813	0	0	0
hCoV-19/Brazil/PE-IAM67/2020	25088	S	1815	0	0	0	1	1	0	3	2	1	1811	1506	305
hCoV-19/Brazil/PE-IAM67/2020	26314	E	2306	0	0	0	0	0	0	3	3	0	2303	1908	395
hCoV-19/Brazil/PE-IAM67/2020	26882	M	2653	0	0	0	7	5	2	0	0	0	2646	2430	216
hCoV-19/Brazil/PE-IAM67/2020	28881	N	687	686	301	385	1	0	1	0	0	0	0	0	0
hCoV-19/Brazil/PE-IAM67/2020	28882	N	692	692	302	390	0	0	0	0	0	0	0	0	0
hCoV-19/Brazil/PE-IAM67/2020	28883	N	719	0	0	0	718	297	421	1	0	1	0	0	0
hCoV-19/Brazil/PE-IAM67/2020	29870	3UTR	28	4	4	0	24	24	0	0	0	0	0	0	0
hCoV-19/Brazil/PE-IAM707/2020	241	5UTR	18	0	0	0	0	0	0	0	0	0	18	13	5
hCoV-19/Brazil/PE-IAM707/2020	3037	ORF1AB	11	0	0	0	0	0	0	0	0	0	11	7	4
hCoV-19/Brazil/PE-IAM707/2020	14408	ORF1AB	158	0	0	0	0	0	0	0	0	0	158	113	45
hCoV-19/Brazil/PE-IAM707/2020	23403	S	1724	0	0	0	1	1	0	1722	680	1042	1	1	0
hCoV-19/Brazil/PE-IAM707/2020	28881	N	37	37	13	24	0	0	0	0	0	0	0	0	0
hCoV-19/Brazil/PE-IAM707/2020	28882	N	37	37	12	25	0	0	0	0	0	0	0	0	0
hCoV-19/Brazil/PE-IAM707/2020	28883	N	41	0	0	0	41	12	29	0	0	0	0	0	0
hCoV-19/Brazil/PE-IAM711/2020	241	5UTR	603	0	0	0	0	0	0	0	0	0	603	412	191
hCoV-19/Brazil/PE-IAM711/2020	3037	ORF1AB	179	1	0	1	0	0	0	1	0	1	177	95	82
hCoV-19/Brazil/PE-IAM711/2020	4276	ORF1AB	1354	0	0	0	4	0	4	2	1	1	1348	292	1056
hCoV-19/Brazil/PE-IAM711/2020	10604	ORF1AB	1060	4	0	4	515	241	274	1	1	0	540	229	311
hCoV-19/Brazil/PE-IAM711/2020	14408	ORF1AB	674	0	0	0	0	0	0	0	0	0	674	472	202
hCoV-19/Brazil/PE-IAM711/2020	18167	ORF1AB	324	1	0	1	0	0	0	0	0	0	323	147	176
hCoV-19/Brazil/PE-IAM711/2020	21192	ORF1AB	7422	9	5	4	7401	5592	1809	3	2	1	9	7	2
hCoV-19/Brazil/PE-IAM711/2020	23403	S	1913	0	0	0	0	0	0	1908	760	1148	5	3	2
hCoV-19/Brazil/PE-IAM711/2020	26895	M	1230	0	0	0	7	4	3	0	0	0	1223	1129	94
hCoV-19/Brazil/PE-IAM711/2020	28290	N	879	2	0	2	1	1	0	1	1	0	875	447	428
hCoV-19/Brazil/PE-IAM711/2020	28881	N	806	803	389	414	0	0	0	3	0	3	0	0	0
hCoV-19/Brazil/PE-IAM711/2020	28882	N	828	821	396	425	3	1	2	1	0	1	3	1	2
hCoV-19/Brazil/PE-IAM711/2020	28883	N	873	0	0	0	868	408	460	4	1	3	1	0	1
hCoV-19/Brazil/PE-IAM711/2020	29477	N	29	0	0	0	0	0	0	3	3	0	26	9	17
hCoV-19/Brazil/PE-IAM714/2020	241	5UTR	29	0	0	0	0	0	0	0	0	0	29	25	4
hCoV-19/Brazil/PE-IAM714/2020	3037	ORF1AB	6	0	0	0	0	0	0	0	0	0	6	4	2
hCoV-19/Brazil/PE-IAM714/2020	5959	ORF1AB	7	0	0	0	0	0	0	3	1	2	4	3	1
hCoV-19/Brazil/PE-IAM714/2020	10039	ORF1AB	15	0	0	0	9	2	7	0	0	0	6	3	3
hCoV-19/Brazil/PE-IAM714/2020	11083	ORF1AB	196	1	1	0	0	0	0	1	1	0	194	168	26
hCoV-19/Brazil/PE-IAM714/2020	14408	ORF1AB	101	0	0	0	0	0	0	0	0	0	101	68	33
hCoV-19/Brazil/PE-IAM714/2020	17502	ORF1AB	101	0	0	0	3	2	1	0	0	0	98	58	40
hCoV-19/Brazil/PE-IAM714/2020	18167	ORF1AB	21	0	0	0	0	0	0	0	0	0	21	11	10
hCoV-19/Brazil/PE-IAM714/2020	23403	S	2014	2	0	2	2	1	1	2005	812	1193	5	5	0
hCoV-19/Brazil/PE-IAM714/2020	27112	M	2784	2	0	2	4	1	3	100	21	79	2678	706	1972
hCoV-19/Brazil/PE-IAM714/2020	28881	N	40	40	15	25	0	0	0	0	0	0	0	0	0
hCoV-19/Brazil/PE-IAM714/2020	28882	N	39	39	14	25	0	0	0	0	0	0	0	0	0
hCoV-19/Brazil/PE-IAM714/2020	28883	N	43	0	0	0	43	15	28	0	0	0	0	0	0
hCoV-19/Brazil/PE-IAM719/2020	241	5UTR	574	0	0	0	0	0	0	1	0	1	573	343	230
hCoV-19/Brazil/PE-IAM719/2020	3037	ORF1AB	118	0	0	0	0	0	0	0	0	0	118	64	54
hCoV-19/Brazil/PE-IAM719/2020	8723	ORF1AB	1463	832	585	247	0	0	0	630	360	270	1	1	0
hCoV-19/Brazil/PE-IAM719/2020	13835	ORF1AB	2374	2	0	2	0	0	0	1322	574	748	1050	643	407
hCoV-19/Brazil/PE-IAM719/2020	14408	ORF1AB	566	1	1	0	1	1	0	1	0	1	563	401	162
hCoV-19/Brazil/PE-IAM719/2020	20292	ORF1AB	58	34	28	6	0	0	0	24	21	3	0	0	0
hCoV-19/Brazil/PE-IAM719/2020	23403	S	2398	5	2	3	1	1	0	2387	930	1457	5	4	1
hCoV-19/Brazil/PE-IAM719/2020	28881	N	815	812	403	409	1	1	0	2	1	1	0	0	0
hCoV-19/Brazil/PE-IAM719/2020	28882	N	819	817	406	411	1	0	1	1	0	1	0	0	0
hCoV-19/Brazil/PE-IAM719/2020	28883	N	860	2	1	1	858	399	459	0	0	0	0	0	0
hCoV-19/Brazil/PE-IAM726/2020	241	5UTR	21	0	0	0	0	0	0	0	0	0	21	16	5
hCoV-19/Brazil/PE-IAM726/2020	3037	ORF1AB	5	0	0	0	0	0	0	0	0	0	5	3	2
hCoV-19/Brazil/PE-IAM726/2020	14408	ORF1AB	93	0	0	0	0	0	0	0	0	0	93	68	25
hCoV-19/Brazil/PE-IAM726/2020	23403	S	1333	0	0	0	0	0	0	1331	505	826	2	1	1
hCoV-19/Brazil/PE-IAM726/2020	28881	N	46	45	15	30	1	1	0	0	0	0	0	0	0
hCoV-19/Brazil/PE-IAM726/2020	28882	N	48	48	19	29	0	0	0	0	0	0	0	0	0
hCoV-19/Brazil/PE-IAM726/2020	28883	N	50	0	0	0	50	18	32	0	0	0	0	0	0
hCoV-19/Brazil/PE-IAM766/2020	241	5UTR	613	0	0	0	0	0	0	0	0	0	613	402	211
hCoV-19/Brazil/PE-IAM766/2020	3037	ORF1AB	47	0	0	0	0	0	0	0	0	0	47	24	23
hCoV-19/Brazil/PE-IAM766/2020	5008	ORF1AB	1184	0	0	0	4	4	0	0	0	0	1180	811	369
hCoV-19/Brazil/PE-IAM766/2020	14408	ORF1AB	561	0	0	0	0	0	0	0	0	0	561	402	159
hCoV-19/Brazil/PE-IAM766/2020	21255	ORF1AB	4962	2	0	2	1	1	0	9	3	6	4950	2766	2184
hCoV-19/Brazil/PE-IAM766/2020	23403	S	3323	2	0	2	3	1	2	3313	1347	1966	5	1	4
hCoV-19/Brazil/PE-IAM766/2020	28881	N	718	716	336	380	1	0	1	1	1	0	0	0	0
hCoV-19/Brazil/PE-IAM766/2020	28882	N	713	712	333	379	0	0	0	0	0	0	1	0	1
hCoV-19/Brazil/PE-IAM766/2020	28883	N	771	0	0	0	771	347	424	0	0	0	0	0	0
hCoV-19/Brazil/PE-IAM807/2020	241	5UTR	133	0	0	0	0	0	0	0	0	0	133	113	20
hCoV-19/Brazil/PE-IAM807/2020	3037	ORF1AB	23	0	0	0	0	0	0	0	0	0	23	11	12
hCoV-19/Brazil/PE-IAM807/2020	4158	ORF1AB	415	0	0	0	10	7	3	0	0	0	405	305	100
hCoV-19/Brazil/PE-IAM807/2020	14408	ORF1AB	155	0	0	0	0	0	0	0	0	0	155	110	45
hCoV-19/Brazil/PE-IAM807/2020	23403	S	2129	3	0	3	1	1	0	2120	850	1270	5	3	2
hCoV-19/Brazil/PE-IAM807/2020	28881	N	69	69	30	39	0	0	0	0	0	0	0	0	0
hCoV-19/Brazil/PE-IAM807/2020	28882	N	71	71	31	40	0	0	0	0	0	0	0	0	0
hCoV-19/Brazil/PE-IAM807/2020	28883	N	81	0	0	0	81	32	49	0	0	0	0	0	0
hCoV-19/Brazil/PE-IAM84/2020	241	5UTR	1812	2	2	0	0	0	0	0	0	0	1810	1087	723
hCoV-19/Brazil/PE-IAM84/2020	3037	ORF1AB	6146	0	0	0	0	0	0	0	0	0	6146	3092	3054
hCoV-19/Brazil/PE-IAM84/2020	14408	ORF1AB	4712	0	0	0	4	3	1	0	0	0	4708	3314	1394
hCoV-19/Brazil/PE-IAM84/2020	21638	S	2603	1	0	1	1	0	1	3	1	2	2598	779	1819
hCoV-19/Brazil/PE-IAM84/2020	23403	S	4839	1	0	1	0	0	0	4836	2022	2814	2	1	1
hCoV-19/Brazil/PE-IAM84/2020	28881	N	817	816	342	474	0	0	0	1	0	1	0	0	0
hCoV-19/Brazil/PE-IAM84/2020	28882	N	819	819	343	476	0	0	0	0	0	0	0	0	0
hCoV-19/Brazil/PE-IAM84/2020	28883	N	860	0	0	0	857	342	515	2	0	2	1	0	1
hCoV-19/Brazil/PE-IAM87/2020	241	5UTR	444	0	0	0	0	0	0	0	0	0	444	286	158
hCoV-19/Brazil/PE-IAM87/2020	3037	ORF1AB	7774	1	1	0	0	0	0	0	0	0	7773	4003	3770
hCoV-19/Brazil/PE-IAM87/2020	14408	ORF1AB	6909	0	0	0	1	1	0	2	1	1	6906	4660	2246
hCoV-19/Brazil/PE-IAM87/2020	22129	S	34	3	1	2	20	11	9	2	1	1	9	3	6
hCoV-19/Brazil/PE-IAM87/2020	23403	S	2727	1	0	1	0	0	0	2725	998	1727	1	1	0
hCoV-19/Brazil/PE-IAM87/2020	28881	N	795	795	325	470	0	0	0	0	0	0	0	0	0
hCoV-19/Brazil/PE-IAM87/2020	28882	N	806	805	326	479	1	0	1	0	0	0	0	0	0
hCoV-19/Brazil/PE-IAM87/2020	28883	N	845	0	0	0	845	323	522	0	0	0	0	0	0
hCoV-19/Brazil/PE-IAM887/2020	241	5UTR	54	0	0	0	0	0	0	0	0	0	54	42	12
hCoV-19/Brazil/PE-IAM887/2020	3037	ORF1AB	13	0	0	0	0	0	0	0	0	0	13	8	5
hCoV-19/Brazil/PE-IAM887/2020	14408	ORF1AB	119	1	1	0	0	0	0	0	0	0	118	84	34
hCoV-19/Brazil/PE-IAM887/2020	21638	S	3566	10	2	8	72	23	49	8	0	8	3476	1047	2429
hCoV-19/Brazil/PE-IAM887/2020	23403	S	2409	3	1	2	0	0	0	2401	981	1420	5	2	3
hCoV-19/Brazil/PE-IAM887/2020	28881	N	46	46	15	31	0	0	0	0	0	0	0	0	0
hCoV-19/Brazil/PE-IAM887/2020	28882	N	48	48	16	32	0	0	0	0	0	0	0	0	0
hCoV-19/Brazil/PE-IAM887/2020	28883	N	48	0	0	0	48	16	32	0	0	0	0	0	0
hCoV-19/Brazil/PE-IAM889/2020	241	5UTR	480	0	0	0	0	0	0	1	1	0	479	338	141
hCoV-19/Brazil/PE-IAM889/2020	3037	ORF1AB	60	0	0	0	0	0	0	0	0	0	60	35	25
hCoV-19/Brazil/PE-IAM889/2020	14408	ORF1AB	419	1	1	0	1	0	1	0	0	0	417	293	124
hCoV-19/Brazil/PE-IAM889/2020	23403	S	2512	6	1	5	1	0	1	2496	991	1505	9	6	3
hCoV-19/Brazil/PE-IAM889/2020	24253	S	129	0	0	0	0	0	0	129	67	62	0	0	0
hCoV-19/Brazil/PE-IAM889/2020	27920	ORF8	10	0	0	0	0	0	0	0	0	0	10	5	5
hCoV-19/Brazil/PE-IAM889/2020	28881	N	544	543	254	289	0	0	0	1	0	1	0	0	0
hCoV-19/Brazil/PE-IAM889/2020	28882	N	535	533	245	288	2	1	1	0	0	0	0	0	0
hCoV-19/Brazil/PE-IAM889/2020	28883	N	570	0	0	0	570	252	318	0	0	0	0	0	0
hCoV-19/Brazil/PE-IAM89/2020	241	5UTR	1868	0	0	0	0	0	0	0	0	0	1868	1005	863
hCoV-19/Brazil/PE-IAM89/2020	3037	ORF1AB	6313	2	1	1	1	0	1	3	1	2	6307	3269	3038
hCoV-19/Brazil/PE-IAM89/2020	14408	ORF1AB	5384	1	1	0	4	3	1	0	0	0	5379	3686	1693
hCoV-19/Brazil/PE-IAM89/2020	23403	S	6132	1	0	1	0	0	0	6124	2514	3610	7	6	1
hCoV-19/Brazil/PE-IAM89/2020	28881	N	825	823	342	481	2	1	1	0	0	0	0	0	0
hCoV-19/Brazil/PE-IAM89/2020	28882	N	825	824	347	477	1	0	1	0	0	0	0	0	0
hCoV-19/Brazil/PE-IAM89/2020	28883	N	863	0	0	0	862	345	517	0	0	0	1	1	0
hCoV-19/Brazil/PE-IAM900/2020	241	5UTR	654	0	0	0	0	0	0	1	0	1	653	443	210
hCoV-19/Brazil/PE-IAM900/2020	3037	ORF1AB	52	0	0	0	0	0	0	0	0	0	52	30	22
hCoV-19/Brazil/PE-IAM900/2020	14408	ORF1AB	414	0	0	0	0	0	0	0	0	0	414	286	128
hCoV-19/Brazil/PE-IAM900/2020	23403	S	3993	1	0	1	1	1	0	3990	1610	2380	1	1	0
hCoV-19/Brazil/PE-IAM900/2020	27434	ORF7A	805	0	0	0	287	49	238	0	0	0	518	89	429
hCoV-19/Brazil/PE-IAM900/2020	28770	N	1013	1	1	0	741	538	203	0	0	0	271	98	173
hCoV-19/Brazil/PE-IAM900/2020	28881	N	665	664	290	374	1	0	1	0	0	0	0	0	0
hCoV-19/Brazil/PE-IAM900/2020	28882	N	677	676	297	379	0	0	0	1	0	1	0	0	0
hCoV-19/Brazil/PE-IAM900/2020	28883	N	705	0	0	0	704	296	408	0	0	0	1	0	1
hCoV-19/Brazil/PE-IAM914/2020	241	5UTR	315	0	0	0	1	1	0	0	0	0	314	232	82
hCoV-19/Brazil/PE-IAM914/2020	3037	ORF1AB	47	0	0	0	0	0	0	0	0	0	47	32	15
hCoV-19/Brazil/PE-IAM914/2020	4780	ORF1AB	162	161	92	69	1	0	1	0	0	0	0	0	0
hCoV-19/Brazil/PE-IAM914/2020	14408	ORF1AB	356	0	0	0	0	0	0	0	0	0	356	261	95
hCoV-19/Brazil/PE-IAM914/2020	21597	S	6988	0	0	0	8	0	8	1	1	0	6979	2294	4685
hCoV-19/Brazil/PE-IAM914/2020	23403	S	3499	1	0	1	1	1	0	3494	1402	2092	3	2	1
hCoV-19/Brazil/PE-IAM914/2020	28881	N	234	234	94	140	0	0	0	0	0	0	0	0	0
hCoV-19/Brazil/PE-IAM914/2020	28882	N	239	238	95	143	0	0	0	0	0	0	1	0	1
hCoV-19/Brazil/PE-IAM914/2020	28883	N	252	0	0	0	252	91	161	0	0	0	0	0	0
hCoV-19/Brazil/PE-IAM939/2020	241	5UTR	311	0	0	0	0	0	0	0	0	0	311	220	91
hCoV-19/Brazil/PE-IAM939/2020	3037	ORF1AB	44	0	0	0	0	0	0	0	0	0	44	23	21
hCoV-19/Brazil/PE-IAM939/2020	14408	ORF1AB	331	0	0	0	0	0	0	0	0	0	331	234	97
hCoV-19/Brazil/PE-IAM939/2020	18984	ORF1AB	47	0	0	0	0	0	0	0	0	0	47	32	15
hCoV-19/Brazil/PE-IAM939/2020	23403	S	1699	1	0	1	0	0	0	1698	654	1044	0	0	0
hCoV-19/Brazil/PE-IAM939/2020	28881	N	323	321	130	191	2	1	1	0	0	0	0	0	0
hCoV-19/Brazil/PE-IAM939/2020	28882	N	335	335	145	190	0	0	0	0	0	0	0	0	0
hCoV-19/Brazil/PE-IAM939/2020	28883	N	339	0	0	0	339	139	200	0	0	0	0	0	0
hCoV-19/Brazil/PE-IAM957/2020	241	5UTR	223	1	1	0	0	0	0	2	1	1	220	179	41
hCoV-19/Brazil/PE-IAM957/2020	3037	ORF1AB	19	0	0	0	0	0	0	0	0	0	19	10	9
hCoV-19/Brazil/PE-IAM957/2020	5817	ORF1AB	7683	7624	2933	4691	36	18	18	17	13	4	6	4	2
hCoV-19/Brazil/PE-IAM957/2020	13348	ORF1AB	36	0	0	0	0	0	0	0	0	0	36	2	34
hCoV-19/Brazil/PE-IAM957/2020	14408	ORF1AB	210	0	0	0	0	0	0	1	0	1	209	148	61
hCoV-19/Brazil/PE-IAM957/2020	23403	S	4121	7	2	5	0	0	0	4112	1665	2447	2	1	1
hCoV-19/Brazil/PE-IAM957/2020	26124	ORF3A	156	0	0	0	114	88	26	0	0	0	42	31	11
hCoV-19/Brazil/PE-IAM957/2020	28881	N	435	435	179	256	0	0	0	0	0	0	0	0	0
hCoV-19/Brazil/PE-IAM957/2020	28882	N	437	436	178	258	1	0	1	0	0	0	0	0	0
hCoV-19/Brazil/PE-IAM957/2020	28883	N	457	0	0	0	457	179	278	0	0	0	0	0	0
hCoV-19/Brazil/PE-IAM958/2020	241	5UTR	209	0	0	0	1	1	0	0	0	0	208	155	53
hCoV-19/Brazil/PE-IAM958/2020	3037	ORF1AB	26	1	0	1	0	0	0	0	0	0	25	15	10
hCoV-19/Brazil/PE-IAM958/2020	10039	ORF1AB	138	0	0	0	0	0	0	0	0	0	138	36	102
hCoV-19/Brazil/PE-IAM958/2020	14408	ORF1AB	205	0	0	0	0	0	0	0	0	0	205	144	61
hCoV-19/Brazil/PE-IAM958/2020	23403	S	1107	1	0	1	0	0	0	1106	376	730	0	0	0
hCoV-19/Brazil/PE-IAM958/2020	27541	ORF7A	5	0	0	0	0	0	0	1	1	0	4	4	0
hCoV-19/Brazil/PE-IAM958/2020	28881	N	294	294	109	185	0	0	0	0	0	0	0	0	0
hCoV-19/Brazil/PE-IAM958/2020	28882	N	295	295	114	181	0	0	0	0	0	0	0	0	0
hCoV-19/Brazil/PE-IAM958/2020	28883	N	314	0	0	0	314	118	196	0	0	0	0	0	0
hCoV-19/Brazil/PE-IAM959/2020	241	5UTR	15	0	0	0	0	0	0	0	0	0	15	12	3
hCoV-19/Brazil/PE-IAM959/2020	3037	ORF1AB	5	0	0	0	0	0	0	0	0	0	5	3	2
hCoV-19/Brazil/PE-IAM959/2020	9491	ORF1AB	8	0	0	0	0	0	0	0	0	0	8	1	7
hCoV-19/Brazil/PE-IAM959/2020	11333	ORF1AB	315	293	22	271	0	0	0	22	4	18	0	0	0
hCoV-19/Brazil/PE-IAM959/2020	14408	ORF1AB	47	0	0	0	0	0	0	0	0	0	47	33	14
hCoV-19/Brazil/PE-IAM959/2020	21684	S	903	182	18	164	294	3	291	79	0	79	348	3	345
hCoV-19/Brazil/PE-IAM959/2020	21690	S	316	37	0	37	14	0	14	192	1	191	73	22	51
hCoV-19/Brazil/PE-IAM959/2020	21714	S	680	11	10	1	67	35	32	594	592	2	8	8	0
hCoV-19/Brazil/PE-IAM959/2020	21716	S	714	7	7	0	72	40	32	592	589	3	43	43	0
hCoV-19/Brazil/PE-IAM959/2020	23403	S	1484	1	0	1	0	0	0	1483	589	894	0	0	0
hCoV-19/Brazil/PE-IAM959/2020	27299	ORF6	70	0	0	0	68	40	28	0	0	0	2	2	0
hCoV-19/Brazil/PE-IAM959/2020	28881	N	12	12	5	7	0	0	0	0	0	0	0	0	0
hCoV-19/Brazil/PE-IAM959/2020	28882	N	13	13	5	8	0	0	0	0	0	0	0	0	0
hCoV-19/Brazil/PE-IAM959/2020	28883	N	12	0	0	0	12	4	8	0	0	0	0	0	0
hCoV-19/Brazil/PE-IAM959/2020	28980	N	12	0	0	0	0	0	0	2	0	2	10	1	9
hCoV-19/Brazil/PE-IAM959/2020	29148	N	276	0	0	0	267	187	80	0	0	0	9	5	4
hCoV-19/Brazil/PE-IAM959/2020	29296	N	237	0	0	0	32	0	32	0	0	0	205	22	183
hCoV-19/Brazil/PE-IAM960/2020	241	5UTR	51	0	0	0	0	0	0	0	0	0	51	41	10
hCoV-19/Brazil/PE-IAM960/2020	3037	ORF1AB	5	0	0	0	0	0	0	0	0	0	5	3	2
hCoV-19/Brazil/PE-IAM960/2020	13051	ORF1AB	41	0	0	0	0	0	0	0	0	0	41	13	28
hCoV-19/Brazil/PE-IAM960/2020	14408	ORF1AB	101	0	0	0	0	0	0	0	0	0	101	77	24
hCoV-19/Brazil/PE-IAM960/2020	23403	S	4031	1	1	0	1	1	0	4027	1594	2433	2	2	0
hCoV-19/Brazil/PE-IAM960/2020	24780	S	111	17	17	0	93	79	14	0	0	0	1	1	0
hCoV-19/Brazil/PE-IAM960/2020	28881	N	24	24	4	20	0	0	0	0	0	0	0	0	0
hCoV-19/Brazil/PE-IAM960/2020	28882	N	26	26	5	21	0	0	0	0	0	0	0	0	0
hCoV-19/Brazil/PE-IAM960/2020	28883	N	26	0	0	0	26	5	21	0	0	0	0	0	0
hCoV-19/Brazil/PE-IAM961/2020	241	5UTR	577	0	0	0	0	0	0	0	0	0	577	353	224
hCoV-19/Brazil/PE-IAM961/2020	3037	ORF1AB	214	1	1	0	0	0	0	0	0	0	213	118	95
hCoV-19/Brazil/PE-IAM961/2020	14408	ORF1AB	609	0	0	0	0	0	0	0	0	0	609	414	195
hCoV-19/Brazil/PE-IAM961/2020	21597	S	7523	1	1	0	12	6	6	2	1	1	7508	2482	5026
hCoV-19/Brazil/PE-IAM961/2020	23403	S	1865	2	0	2	0	0	0	1863	735	1128	0	0	0
hCoV-19/Brazil/PE-IAM961/2020	27321	ORF6	394	0	0	0	0	0	0	394	202	192	0	0	0
hCoV-19/Brazil/PE-IAM961/2020	28881	N	687	686	307	379	0	0	0	0	0	0	1	1	0
hCoV-19/Brazil/PE-IAM961/2020	28882	N	691	691	308	383	0	0	0	0	0	0	0	0	0
hCoV-19/Brazil/PE-IAM961/2020	28883	N	718	0	0	0	718	310	408	0	0	0	0	0	0
hCoV-19/Brazil/PE-IAM965/2020	241	5UTR	469	0	0	0	0	0	0	0	0	0	469	279	190
hCoV-19/Brazil/PE-IAM965/2020	3037	ORF1AB	107	0	0	0	0	0	0	0	0	0	107	56	51
hCoV-19/Brazil/PE-IAM965/2020	14408	ORF1AB	525	0	0	0	0	0	0	0	0	0	525	369	156
hCoV-19/Brazil/PE-IAM965/2020	23403	S	2545	0	0	0	0	0	0	2543	1060	1483	2	1	1
hCoV-19/Brazil/PE-IAM965/2020	27384	ORF6	529	0	0	0	529	237	292	0	0	0	0	0	0
hCoV-19/Brazil/PE-IAM965/2020	28860	N	548	1	1	0	2	2	0	1	1	0	544	321	223
hCoV-19/Brazil/PE-IAM965/2020	28881	N	538	538	262	276	0	0	0	0	0	0	0	0	0
hCoV-19/Brazil/PE-IAM965/2020	28882	N	540	540	264	276	0	0	0	0	0	0	0	0	0
hCoV-19/Brazil/PE-IAM965/2020	28883	N	553	0	0	0	553	261	292	0	0	0	0	0	0
hCoV-19/Brazil/PE-IAM965/2020	28903	N	477	1	0	1	0	0	0	2	1	1	474	229	245
hCoV-19/Brazil/PE-IAM967/2020	241	5UTR	31	0	0	0	0	0	0	0	0	0	31	23	8
hCoV-19/Brazil/PE-IAM967/2020	1719	ORF1AB	21	0	0	0	0	0	0	0	0	0	21	14	7
hCoV-19/Brazil/PE-IAM967/2020	3037	ORF1AB	10	0	0	0	0	0	0	0	0	0	10	6	4
hCoV-19/Brazil/PE-IAM967/2020	14408	ORF1AB	101	0	0	0	0	0	0	0	0	0	101	71	30
hCoV-19/Brazil/PE-IAM967/2020	23403	S	2848	1	0	1	0	0	0	2846	1130	1716	1	1	0
hCoV-19/Brazil/PE-IAM967/2020	28881	N	41	41	14	27	0	0	0	0	0	0	0	0	0
hCoV-19/Brazil/PE-IAM967/2020	28882	N	42	41	14	27	0	0	0	1	0	1	0	0	0
hCoV-19/Brazil/PE-IAM967/2020	28883	N	45	0	0	0	44	14	30	1	0	1	0	0	0
hCoV-19/Brazil/PE-IAM977/2020	241	5UTR	275	0	0	0	0	0	0	0	0	0	275	192	83
hCoV-19/Brazil/PE-IAM977/2020	3037	ORF1AB	18	0	0	0	0	0	0	0	0	0	18	11	7
hCoV-19/Brazil/PE-IAM977/2020	14408	ORF1AB	83	0	0	0	0	0	0	0	0	0	83	58	25
hCoV-19/Brazil/PE-IAM977/2020	23403	S	4660	2	0	2	0	0	0	4655	1888	2767	3	2	1
hCoV-19/Brazil/PE-IAM977/2020	25501	ORF3A	159	6	4	2	0	0	0	153	78	75	0	0	0
hCoV-19/Brazil/PE-IAM977/2020	27299	ORF6	72	0	0	0	72	38	34	0	0	0	0	0	0
hCoV-19/Brazil/PE-IAM977/2020	28881	N	46	46	19	27	0	0	0	0	0	0	0	0	0
hCoV-19/Brazil/PE-IAM977/2020	28882	N	47	47	19	28	0	0	0	0	0	0	0	0	0
hCoV-19/Brazil/PE-IAM977/2020	28883	N	54	0	0	0	54	19	35	0	0	0	0	0	0
hCoV-19/Brazil/PE-IAM977/2020	29148	N	599	0	0	0	597	373	224	0	0	0	2	1	1
hCoV-19/Brazil/PE-IAM981/2020	241	5UTR	131	0	0	0	0	0	0	0	0	0	131	93	38
hCoV-19/Brazil/PE-IAM981/2020	3037	ORF1AB	11	0	0	0	0	0	0	0	0	0	11	6	5
hCoV-19/Brazil/PE-IAM981/2020	14408	ORF1AB	94	0	0	0	0	0	0	0	0	0	94	63	31
hCoV-19/Brazil/PE-IAM981/2020	22314	S	31	0	0	0	26	12	14	0	0	0	5	5	0
hCoV-19/Brazil/PE-IAM981/2020	23403	S	5163	0	0	0	0	0	0	5163	2123	3040	0	0	0
hCoV-19/Brazil/PE-IAM981/2020	28881	N	12	12	2	10	0	0	0	0	0	0	0	0	0
hCoV-19/Brazil/PE-IAM981/2020	28882	N	12	12	2	10	0	0	0	0	0	0	0	0	0
hCoV-19/Brazil/PE-IAM981/2020	28883	N	15	0	0	0	15	2	13	0	0	0	0	0	0
hCoV-19/Brazil/PE-IAM991/2020	241	5UTR	712	0	0	0	0	0	0	0	0	0	712	421	291
hCoV-19/Brazil/PE-IAM991/2020	2002	ORF1AB	703	0	0	0	0	0	0	702	391	311	1	1	0
hCoV-19/Brazil/PE-IAM991/2020	3037	ORF1AB	151	0	0	0	0	0	0	0	0	0	151	91	60
hCoV-19/Brazil/PE-IAM991/2020	4582	ORF1AB	1708	2	0	2	2	0	2	0	0	0	1704	795	909
hCoV-19/Brazil/PE-IAM991/2020	10046	ORF1AB	540	540	140	400	0	0	0	0	0	0	0	0	0
hCoV-19/Brazil/PE-IAM991/2020	12053	ORF1AB	328	0	0	0	1	0	1	0	0	0	327	139	188
hCoV-19/Brazil/PE-IAM991/2020	14408	ORF1AB	511	0	0	0	0	0	0	0	0	0	511	366	145
hCoV-19/Brazil/PE-IAM991/2020	20511	ORF1AB	568	0	0	0	0	0	0	568	536	32	0	0	0
hCoV-19/Brazil/PE-IAM991/2020	23403	S	2431	1	0	1	1	1	0	2428	992	1436	1	0	1
hCoV-19/Brazil/PE-IAM991/2020	25088	S	323	0	0	0	0	0	0	0	0	0	323	271	52
hCoV-19/Brazil/PE-IAM991/2020	26314	E	590	0	0	0	0	0	0	1	1	0	589	458	131
hCoV-19/Brazil/PE-IAM991/2020	28881	N	836	835	378	457	0	0	0	1	0	1	0	0	0
hCoV-19/Brazil/PE-IAM991/2020	28882	N	832	831	381	450	0	0	0	0	0	0	1	0	1
hCoV-19/Brazil/PE-IAM991/2020	28883	N	883	1	1	0	882	391	491	0	0	0	0	0	0
hCoV-19/Brazil/PE-IAM991/2020	29781	3UTR	342	0	0	0	0	0	0	0	0	0	342	92	250
hCoV-19/Brazil/PE-IAM992/2020	241	5UTR	449	0	0	0	0	0	0	0	0	0	449	296	153
hCoV-19/Brazil/PE-IAM992/2020	3037	ORF1AB	49	0	0	0	0	0	0	0	0	0	49	26	23
hCoV-19/Brazil/PE-IAM992/2020	10369	ORF1AB	167	0	0	0	7	3	4	0	0	0	160	49	111
hCoV-19/Brazil/PE-IAM992/2020	14408	ORF1AB	417	0	0	0	0	0	0	0	0	0	417	294	123
hCoV-19/Brazil/PE-IAM992/2020	19164	ORF1AB	27	0	0	0	0	0	0	0	0	0	27	11	16
hCoV-19/Brazil/PE-IAM992/2020	23403	S	4192	3	1	2	0	0	0	4186	1704	2482	3	2	1
hCoV-19/Brazil/PE-IAM992/2020	25624	ORF3A	281	21	0	21	1	1	0	0	0	0	259	58	201
hCoV-19/Brazil/PE-IAM992/2020	28881	N	421	420	170	250	0	0	0	1	1	0	0	0	0
hCoV-19/Brazil/PE-IAM992/2020	28882	N	428	428	174	254	0	0	0	0	0	0	0	0	0
hCoV-19/Brazil/PE-IAM992/2020	28883	N	449	0	0	0	449	172	277	0	0	0	0	0	0
Plus/Minus related to read sense

## Sheet: Table S4
Table S4. General metrics of SNPs by genomic regions
Genome	Region	Count*	Min**	Max**	Mean**	Stdev**
hCoV-19/Brazil/PE-IAM08/2020	5UTR	1.0	1008.0	1008.0	1008.0
hCoV-19/Brazil/PE-IAM08/2020	N	3.0	1654.0	1757.0	1698.0	53.11
hCoV-19/Brazil/PE-IAM08/2020	ORF1AB	2.0	5281.0	6584.0	5932-05-01	921.36
hCoV-19/Brazil/PE-IAM08/2020	S	2.0	6070.0	6531.0	6300-05-01	325.98
hCoV-19/Brazil/PE-IAM10/2020	5UTR	1.0	503.0	503.0	503.0
hCoV-19/Brazil/PE-IAM10/2020	N	3.0	169.0	178.0	173.0	4.58
hCoV-19/Brazil/PE-IAM10/2020	ORF1AB	4.0	24.0	1735.0	509.75	822.89
hCoV-19/Brazil/PE-IAM10/2020	S	1.0	2939.0	2939.0	2939.0
hCoV-19/Brazil/PE-IAM1026/2020	5UTR	1.0	1901.0	1901.0	1901.0
hCoV-19/Brazil/PE-IAM1026/2020	N	3.0	744.0	779.0	755.67	20.21
hCoV-19/Brazil/PE-IAM1026/2020	ORF1AB	6.0	698.0	4814.0	2352-05-01	1649.63
hCoV-19/Brazil/PE-IAM1026/2020	S	1.0	5834.0	5834.0	5834.0
hCoV-19/Brazil/PE-IAM103/2020	5UTR	1.0	152.0	152.0	152.0
hCoV-19/Brazil/PE-IAM103/2020	N	3.0	106.0	115.0	109.33	4.93
hCoV-19/Brazil/PE-IAM103/2020	ORF1AB	2.0	20.0	325.0	172.5	215.67
hCoV-19/Brazil/PE-IAM103/2020	S	2.0	1811.0	3431.0	2621.0	1145.51
hCoV-19/Brazil/PE-IAM1064/2020	5UTR	1.0	459.0	459.0	459.0
hCoV-19/Brazil/PE-IAM1064/2020	N	3.0	255.0	282.0	265.33	14.57
hCoV-19/Brazil/PE-IAM1064/2020	ORF1AB	7.0	15.0	555.0	212.57	231.4
hCoV-19/Brazil/PE-IAM1064/2020	S	1.0	1118.0	1118.0	1118.0
hCoV-19/Brazil/PE-IAM1082/2020	5UTR	1.0	35.0	35.0	35.0
hCoV-19/Brazil/PE-IAM1082/2020	N	5.0	57.0	77.0	69.6	7.86
hCoV-19/Brazil/PE-IAM1082/2020	ORF1AB	3.0	4.0	223.0	81.33	122.86
hCoV-19/Brazil/PE-IAM1082/2020	ORF6	1.0	308.0	308.0	308.0
hCoV-19/Brazil/PE-IAM1082/2020	S	1.0	6321.0	6321.0	6321.0
hCoV-19/Brazil/PE-IAM109/2020	5UTR	1.0	308.0	308.0	308.0
hCoV-19/Brazil/PE-IAM109/2020	E	1.0	94.0	94.0	94.0
hCoV-19/Brazil/PE-IAM109/2020	N	3.0	43.0	47.0	44.67	2020-08-02
hCoV-19/Brazil/PE-IAM109/2020	ORF1AB	2.0	6.0	59.0	32.5	37.48
hCoV-19/Brazil/PE-IAM109/2020	S	1.0	3221.0	3221.0	3221.0
hCoV-19/Brazil/PE-IAM1092/2020	3UTR	1.0	6698.0	6698.0	6698.0
hCoV-19/Brazil/PE-IAM1092/2020	5UTR	1.0	815.0	815.0	815.0
hCoV-19/Brazil/PE-IAM1092/2020	N	3.0	1150.0	1217.0	1178.33	34.67
hCoV-19/Brazil/PE-IAM1092/2020	ORF1AB	4.0	1240.0	7626.0	4518.25	2975.57
hCoV-19/Brazil/PE-IAM1092/2020	S	1.0	6378.0	6378.0	6378.0
hCoV-19/Brazil/PE-IAM1093/2020	5UTR	1.0	1076.0	1076.0	1076.0
hCoV-19/Brazil/PE-IAM1093/2020	N	4.0	1154.0	1551.0	1417.5	178.62
hCoV-19/Brazil/PE-IAM1093/2020	ORF1AB	2.0	5290.0	6451.0	5870-05-01	820.95
hCoV-19/Brazil/PE-IAM1093/2020	ORF3A	1.0	2684.0	2684.0	2684.0
hCoV-19/Brazil/PE-IAM1093/2020	ORF6	1.0	1303.0	1303.0	1303.0
hCoV-19/Brazil/PE-IAM1093/2020	S	1.0	5722.0	5722.0	5722.0
hCoV-19/Brazil/PE-IAM1116/2020	5UTR	1.0	121.0	121.0	121.0
hCoV-19/Brazil/PE-IAM1116/2020	N	3.0	22.0	24.0	22.67	1.15
hCoV-19/Brazil/PE-IAM1116/2020	ORF1AB	2.0	22.0	140.0	81.0	83.44
hCoV-19/Brazil/PE-IAM1116/2020	S	1.0	7528.0	7528.0	7528.0
hCoV-19/Brazil/PE-IAM1126/2020	3UTR	1.0	43.0	43.0	43.0
hCoV-19/Brazil/PE-IAM1126/2020	5UTR	1.0	187.0	187.0	187.0
hCoV-19/Brazil/PE-IAM1126/2020	E	1.0	164.0	164.0	164.0
hCoV-19/Brazil/PE-IAM1126/2020	N	3.0	103.0	109.0	105.33	3.21
hCoV-19/Brazil/PE-IAM1126/2020	ORF1AB	8.0	11.0	146.0	76.62	49.95
hCoV-19/Brazil/PE-IAM1126/2020	S	2.0	48.0	221.0	134.5	122.33
hCoV-19/Brazil/PE-IAM1127/2020	5UTR	1.0	294.0	294.0	294.0
hCoV-19/Brazil/PE-IAM1127/2020	N	3.0	234.0	244.0	239.67	5.13
hCoV-19/Brazil/PE-IAM1127/2020	ORF1AB	4.0	17.0	168.0	75.75	72.77
hCoV-19/Brazil/PE-IAM1127/2020	ORF3A	1.0	130.0	130.0	130.0
hCoV-19/Brazil/PE-IAM1127/2020	S	1.0	1908.0	1908.0	1908.0
hCoV-19/Brazil/PE-IAM1148/2020	5UTR	1.0	580.0	580.0	580.0
hCoV-19/Brazil/PE-IAM1148/2020	N	3.0	142.0	149.0	145.0	3.61
hCoV-19/Brazil/PE-IAM1148/2020	ORF1AB	3.0	20.0	157.0	69.33	76.12
hCoV-19/Brazil/PE-IAM1148/2020	S	1.0	1704.0	1704.0	1704.0
hCoV-19/Brazil/PE-IAM1149/2020	5UTR	1.0	155.0	155.0	155.0
hCoV-19/Brazil/PE-IAM1149/2020	N	3.0	185.0	188.0	186.33	1.53
hCoV-19/Brazil/PE-IAM1149/2020	ORF1AB	5.0	37.0	953.0	409.8	383.98
hCoV-19/Brazil/PE-IAM1149/2020	S	1.0	5582.0	5582.0	5582.0
hCoV-19/Brazil/PE-IAM1237/2020	5UTR	1.0	18.0	18.0	18.0
hCoV-19/Brazil/PE-IAM1237/2020	N	3.0	41.0	44.0	42.67	1.53
hCoV-19/Brazil/PE-IAM1237/2020	ORF1AB	2.0	12.0	129.0	70.5	82.73
hCoV-19/Brazil/PE-IAM1237/2020	S	2.0	2234.0	2844.0	2539.0	431.34
hCoV-19/Brazil/PE-IAM1254/2020	5UTR	1.0	458.0	458.0	458.0
hCoV-19/Brazil/PE-IAM1254/2020	N	3.0	553.0	581.0	564.67	14.57
hCoV-19/Brazil/PE-IAM1254/2020	ORF1AB	3.0	31.0	583.0	224.67	310.66
hCoV-19/Brazil/PE-IAM1254/2020	S	1.0	5615.0	5615.0	5615.0
hCoV-19/Brazil/PE-IAM1264/2020	5UTR	1.0	275.0	275.0	275.0
hCoV-19/Brazil/PE-IAM1264/2020	N	4.0	452.0	1072.0	614.5	305.3
hCoV-19/Brazil/PE-IAM1264/2020	ORF1AB	3.0	47.0	1307.0	588.0	648.59
hCoV-19/Brazil/PE-IAM1264/2020	ORF3A	2.0	48.0	484.0	266.0	308.3
hCoV-19/Brazil/PE-IAM1264/2020	ORF6	2.0	573.0	662.0	617.5	62.93
hCoV-19/Brazil/PE-IAM1264/2020	S	1.0	4059.0	4059.0	4059.0
hCoV-19/Brazil/PE-IAM1309/2020	5UTR	1.0	610.0	610.0	610.0
hCoV-19/Brazil/PE-IAM1309/2020	N	3.0	1068.0	1129.0	1092.33	32.32
hCoV-19/Brazil/PE-IAM1309/2020	ORF1AB	2.0	247.0	854.0	550.5	429.21
hCoV-19/Brazil/PE-IAM1309/2020	S	4.0	901.0	2535.0	1915-05-01	713.05
hCoV-19/Brazil/PE-IAM1314/2020	5UTR	1.0	21.0	21.0	21.0
hCoV-19/Brazil/PE-IAM1314/2020	E	1.0	209.0	209.0	209.0
hCoV-19/Brazil/PE-IAM1314/2020	N	3.0	16.0	18.0	17.33	1.15
hCoV-19/Brazil/PE-IAM1314/2020	ORF1AB	2.0	15.0	150.0	82.5	95.46
hCoV-19/Brazil/PE-IAM1314/2020	ORF8	1.0	1081.0	1081.0	1081.0
hCoV-19/Brazil/PE-IAM1314/2020	S	1.0	2572.0	2572.0	2572.0
hCoV-19/Brazil/PE-IAM1315/2020	5UTR	1.0	585.0	585.0	585.0
hCoV-19/Brazil/PE-IAM1315/2020	N	3.0	747.0	788.0	764.0	21.38
hCoV-19/Brazil/PE-IAM1315/2020	ORF1AB	4.0	102.0	624.0	310.0	246.53
hCoV-19/Brazil/PE-IAM1315/2020	S	1.0	2652.0	2652.0	2652.0
hCoV-19/Brazil/PE-IAM1348/2020	5UTR	1.0	8.0	8.0	8.0
hCoV-19/Brazil/PE-IAM1348/2020	N	3.0	11.0	13.0	12.0	1.0
hCoV-19/Brazil/PE-IAM1348/2020	ORF1AB	4.0	6.0	6519.0	1645.75	3248.85
hCoV-19/Brazil/PE-IAM1348/2020	S	7.0	13.0	1091.0	176.86	403.18
hCoV-19/Brazil/PE-IAM1352/2020	5UTR	1.0	78.0	78.0	78.0
hCoV-19/Brazil/PE-IAM1352/2020	N	5.0	39.0	51.0	45.8	4.44
hCoV-19/Brazil/PE-IAM1352/2020	ORF1AB	2.0	19.0	109.0	64.0	63.64
hCoV-19/Brazil/PE-IAM1352/2020	ORF6	1.0	107.0	107.0	107.0
hCoV-19/Brazil/PE-IAM1352/2020	S	1.0	4498.0	4498.0	4498.0
hCoV-19/Brazil/PE-IAM138/2020	3UTR	2.0	5376.0	5414.0	5395.0	26.87
hCoV-19/Brazil/PE-IAM138/2020	ORF1AB	8.0	24.0	3423.0	707.12	1104.04
hCoV-19/Brazil/PE-IAM139/2020	3UTR	1.0	178.0	178.0	178.0
hCoV-19/Brazil/PE-IAM139/2020	5UTR	1.0	23.0	23.0	23.0
hCoV-19/Brazil/PE-IAM139/2020	N	3.0	14.0	16.0	15.33	1.15
hCoV-19/Brazil/PE-IAM139/2020	ORF1AB	2.0	9.0	67.0	38.0	41.01
hCoV-19/Brazil/PE-IAM139/2020	S	1.0	2546.0	2546.0	2546.0
hCoV-19/Brazil/PE-IAM1399/2020	5UTR	1.0	875.0	875.0	875.0
hCoV-19/Brazil/PE-IAM1399/2020	N	3.0	521.0	550.0	533.33	14.98
hCoV-19/Brazil/PE-IAM1399/2020	ORF1AB	3.0	429.0	3966.0	2689.67	1963.23
hCoV-19/Brazil/PE-IAM1399/2020	S	1.0	4076.0	4076.0	4076.0
hCoV-19/Brazil/PE-IAM1434/2020	5UTR	1.0	9.0	9.0	9.0
hCoV-19/Brazil/PE-IAM1434/2020	ORF1AB	3.0	4.0	6950.0	2328.0	4002.79
hCoV-19/Brazil/PE-IAM1434/2020	S	2.0	236.0	803.0	519.5	400.93
hCoV-19/Brazil/PE-IAM1440/2020	N	3.0	13.0	16.0	14.67	1.53
hCoV-19/Brazil/PE-IAM1440/2020	ORF1AB	2.0	13.0	38.0	2020-05-25	17.68
hCoV-19/Brazil/PE-IAM1440/2020	ORF8	1.0	495.0	495.0	495.0
hCoV-19/Brazil/PE-IAM1440/2020	S	1.0	983.0	983.0	983.0
hCoV-19/Brazil/PE-IAM1447/2020	3UTR	1.0	561.0	561.0	561.0
hCoV-19/Brazil/PE-IAM1447/2020	5UTR	1.0	597.0	597.0	597.0
hCoV-19/Brazil/PE-IAM1447/2020	N	4.0	218.0	543.0	307.0	157.53
hCoV-19/Brazil/PE-IAM1447/2020	ORF1AB	3.0	96.0	718.0	404.67	311.03
hCoV-19/Brazil/PE-IAM1447/2020	ORF7A	1.0	829.0	829.0	829.0
hCoV-19/Brazil/PE-IAM1447/2020	S	2.0	48.0	3082.0	1565.0	2145.36
hCoV-19/Brazil/PE-IAM1451/2020	5UTR	1.0	65.0	65.0	65.0
hCoV-19/Brazil/PE-IAM1451/2020	N	3.0	60.0	66.0	62.33	3.21
hCoV-19/Brazil/PE-IAM1451/2020	ORF1AB	4.0	19.0	539.0	220.5	234.33
hCoV-19/Brazil/PE-IAM1451/2020	S	1.0	3062.0	3062.0	3062.0
hCoV-19/Brazil/PE-IAM1468/2020	5UTR	1.0	221.0	221.0	221.0
hCoV-19/Brazil/PE-IAM1468/2020	N	3.0	270.0	279.0	275.0	4.58
hCoV-19/Brazil/PE-IAM1468/2020	ORF1AB	4.0	55.0	518.0	243.75	227.17
hCoV-19/Brazil/PE-IAM1468/2020	S	1.0	3351.0	3351.0	3351.0
hCoV-19/Brazil/PE-IAM158/2020	5UTR	1.0	965.0	965.0	965.0
hCoV-19/Brazil/PE-IAM158/2020	N	3.0	513.0	556.0	529.67	2020-07-23
hCoV-19/Brazil/PE-IAM158/2020	ORF1AB	3.0	3181.0	6335.0	5118.67	1696.22
hCoV-19/Brazil/PE-IAM158/2020	S	4.0	30.0	5978.0	1729.0	2858.71
hCoV-19/Brazil/PE-IAM16/2020	5UTR	1.0	850.0	850.0	850.0
hCoV-19/Brazil/PE-IAM16/2020	N	3.0	815.0	854.0	829.33	21.46
hCoV-19/Brazil/PE-IAM16/2020	ORF1AB	3.0	1339.0	2142.0	1702.67	406.81
hCoV-19/Brazil/PE-IAM16/2020	S	2.0	37.0	3473.0	1755.0	2429.62
hCoV-19/Brazil/PE-IAM167/2020	5UTR	1.0	696.0	696.0	696.0
hCoV-19/Brazil/PE-IAM167/2020	N	3.0	568.0	593.0	577.67	13.43
hCoV-19/Brazil/PE-IAM167/2020	ORF1AB	4.0	438.0	1856.0	1386.5	642.31
hCoV-19/Brazil/PE-IAM167/2020	S	1.0	3532.0	3532.0	3532.0
hCoV-19/Brazil/PE-IAM171/2020	5UTR	1.0	588.0	588.0	588.0
hCoV-19/Brazil/PE-IAM171/2020	N	4.0	339.0	1274.0	577.0	464.74
hCoV-19/Brazil/PE-IAM171/2020	ORF1AB	4.0	7.0	2265.0	1386.25	1055.07
hCoV-19/Brazil/PE-IAM171/2020	ORF3A	1.0	1874.0	1874.0	1874.0
hCoV-19/Brazil/PE-IAM171/2020	ORF8	1.0	153.0	153.0	153.0
hCoV-19/Brazil/PE-IAM171/2020	S	2.0	33.0	2176.0	1104.5	1515.33
hCoV-19/Brazil/PE-IAM17/2020	5UTR	1.0	1161.0	1161.0	1161.0
hCoV-19/Brazil/PE-IAM17/2020	N	3.0	850.0	886.0	866.67	18.15
hCoV-19/Brazil/PE-IAM17/2020	ORF1AB	3.0	2872.0	6054.0	4672.0	1631.66
hCoV-19/Brazil/PE-IAM17/2020	S	2.0	11.0	6519.0	3265.0	4601.85
hCoV-19/Brazil/PE-IAM18/2020	3UTR	1.0	25.0	25.0	25.0
hCoV-19/Brazil/PE-IAM18/2020	5UTR	1.0	715.0	715.0	715.0
hCoV-19/Brazil/PE-IAM18/2020	N	3.0	402.0	428.0	412.33	2020-08-13
hCoV-19/Brazil/PE-IAM18/2020	ORF1AB	3.0	2188.0	3452.0	2822.0	632.01
hCoV-19/Brazil/PE-IAM18/2020	S	2.0	56.0	3456.0	1756.0	2404.16
hCoV-19/Brazil/PE-IAM19/2020	5UTR	1.0	805.0	805.0	805.0
hCoV-19/Brazil/PE-IAM19/2020	ORF1AB	7.0	6.0	4030.0	1548.29	1524.41
hCoV-19/Brazil/PE-IAM19/2020	S	3.0	25.0	3720.0	1889.67	1847.74
hCoV-19/Brazil/PE-IAM209/2020	5UTR	1.0	631.0	631.0	631.0
hCoV-19/Brazil/PE-IAM209/2020	N	3.0	219.0	233.0	224.67	7.37
hCoV-19/Brazil/PE-IAM209/2020	ORF1AB	3.0	436.0	2051.0	1506.0	926.7
hCoV-19/Brazil/PE-IAM209/2020	S	1.0	3386.0	3386.0	3386.0
hCoV-19/Brazil/PE-IAM211/2020	5UTR	1.0	881.0	881.0	881.0
hCoV-19/Brazil/PE-IAM211/2020	N	3.0	344.0	362.0	350.0	10.39
hCoV-19/Brazil/PE-IAM211/2020	ORF1AB	4.0	5.0	2296.0	1331.5	1103.71
hCoV-19/Brazil/PE-IAM211/2020	S	1.0	3844.0	3844.0	3844.0
hCoV-19/Brazil/PE-IAM212/2020	5UTR	1.0	1101.0	1101.0	1101.0
hCoV-19/Brazil/PE-IAM212/2020	N	3.0	603.0	637.0	615.0	2020-08-19
hCoV-19/Brazil/PE-IAM212/2020	ORF1AB	5.0	11.0	3919.0	2770-02-01	1595.59
hCoV-19/Brazil/PE-IAM212/2020	S	2.0	180.0	4515.0	2347-05-01	3065.31
hCoV-19/Brazil/PE-IAM215/2020	3UTR	1.0	42.0	42.0	42.0
hCoV-19/Brazil/PE-IAM215/2020	5UTR	1.0	1353.0	1353.0	1353.0
hCoV-19/Brazil/PE-IAM215/2020	N	3.0	590.0	626.0	605.33	18.58
hCoV-19/Brazil/PE-IAM215/2020	ORF1AB	4.0	5501.0	7808.0	6225.75	1074.58
hCoV-19/Brazil/PE-IAM215/2020	S	1.0	5279.0	5279.0	5279.0
hCoV-19/Brazil/PE-IAM220/2020	5UTR	1.0	1456.0	1456.0	1456.0
hCoV-19/Brazil/PE-IAM220/2020	N	3.0	623.0	647.0	634.0	2020-12-12
hCoV-19/Brazil/PE-IAM220/2020	ORF1AB	3.0	881.0	6495.0	4354.0	3034.78
hCoV-19/Brazil/PE-IAM220/2020	S	1.0	6637.0	6637.0	6637.0
hCoV-19/Brazil/PE-IAM221/2020	5UTR	1.0	1188.0	1188.0	1188.0
hCoV-19/Brazil/PE-IAM221/2020	N	3.0	610.0	634.0	618.67	13.32
hCoV-19/Brazil/PE-IAM221/2020	ORF1AB	3.0	3484.0	5409.0	4710.67	1065.72
hCoV-19/Brazil/PE-IAM221/2020	S	1.0	3874.0	3874.0	3874.0
hCoV-19/Brazil/PE-IAM226/2020	3UTR	1.0	15.0	15.0	15.0
hCoV-19/Brazil/PE-IAM226/2020	5UTR	1.0	1169.0	1169.0	1169.0
hCoV-19/Brazil/PE-IAM226/2020	N	4.0	662.0	2447.0	1122.25	883.4
hCoV-19/Brazil/PE-IAM226/2020	ORF1AB	3.0	5.0	2357.0	1470.67	1278.55
hCoV-19/Brazil/PE-IAM226/2020	S	2.0	239.0	3942.0	2090-05-01	2618.42
hCoV-19/Brazil/PE-IAM230/2020	5UTR	1.0	1130.0	1130.0	1130.0
hCoV-19/Brazil/PE-IAM230/2020	N	3.0	557.0	598.0	576.33	2020-06-20
hCoV-19/Brazil/PE-IAM230/2020	ORF1AB	4.0	2002.0	3950.0	3070.25	839.82
hCoV-19/Brazil/PE-IAM230/2020	S	1.0	4465.0	4465.0	4465.0
hCoV-19/Brazil/PE-IAM235/2020	5UTR	1.0	833.0	833.0	833.0
hCoV-19/Brazil/PE-IAM235/2020	N	3.0	381.0	402.0	389.67	10.97
hCoV-19/Brazil/PE-IAM235/2020	ORF1AB	3.0	9.0	4397.0	2574.33	2286.33
hCoV-19/Brazil/PE-IAM235/2020	S	1.0	3631.0	3631.0	3631.0
hCoV-19/Brazil/PE-IAM238/2020	5UTR	2.0	1764.0	1919.0	1841.5	109.6
hCoV-19/Brazil/PE-IAM238/2020	N	3.0	594.0	622.0	605.67	14.57
hCoV-19/Brazil/PE-IAM238/2020	ORF1AB	2.0	6148.0	7564.0	6856.0	1001.26
hCoV-19/Brazil/PE-IAM238/2020	S	1.0	6755.0	6755.0	6755.0
hCoV-19/Brazil/PE-IAM248/2020	5UTR	1.0	573.0	573.0	573.0
hCoV-19/Brazil/PE-IAM248/2020	N	3.0	427.0	465.0	444.33	19.22
hCoV-19/Brazil/PE-IAM248/2020	ORF10	1.0	7664.0	7664.0	7664.0
hCoV-19/Brazil/PE-IAM248/2020	ORF1AB	2.0	2612.0	3242.0	2927.0	445.48
hCoV-19/Brazil/PE-IAM248/2020	S	1.0	2670.0	2670.0	2670.0
hCoV-19/Brazil/PE-IAM273/2020	5UTR	1.0	942.0	942.0	942.0
hCoV-19/Brazil/PE-IAM273/2020	N	3.0	479.0	503.0	487.33	13.58
hCoV-19/Brazil/PE-IAM273/2020	ORF1AB	4.0	204.0	2885.0	1648.5	1231.13
hCoV-19/Brazil/PE-IAM273/2020	S	1.0	5014.0	5014.0	5014.0
hCoV-19/Brazil/PE-IAM291/2020	5UTR	1.0	319.0	319.0	319.0
hCoV-19/Brazil/PE-IAM291/2020	N	3.0	185.0	188.0	187.0	1.73
hCoV-19/Brazil/PE-IAM291/2020	ORF1AB	4.0	45.0	3615.0	1988.25	1551.4
hCoV-19/Brazil/PE-IAM291/2020	S	1.0	2210.0	2210.0	2210.0
hCoV-19/Brazil/PE-IAM29/2020	5UTR	1.0	572.0	572.0	572.0
hCoV-19/Brazil/PE-IAM29/2020	N	3.0	1296.0	1367.0	1323.33	38.21
hCoV-19/Brazil/PE-IAM29/2020	ORF1AB	2.0	4873.0	7830.0	6351-05-01	2090.91
hCoV-19/Brazil/PE-IAM29/2020	S	3.0	30.0	6692.0	2753.33	3493.33
hCoV-19/Brazil/PE-IAM30/2020	5UTR	1.0	886.0	886.0	886.0
hCoV-19/Brazil/PE-IAM30/2020	N	3.0	687.0	727.0	702.67	21.36
hCoV-19/Brazil/PE-IAM30/2020	ORF1AB	3.0	5284.0	6275.0	5707.67	510.88
hCoV-19/Brazil/PE-IAM30/2020	S	1.0	6314.0	6314.0	6314.0
hCoV-19/Brazil/PE-IAM305/2020	5UTR	1.0	261.0	261.0	261.0
hCoV-19/Brazil/PE-IAM305/2020	N	3.0	170.0	182.0	175.0	6.24
hCoV-19/Brazil/PE-IAM305/2020	ORF1AB	5.0	62.0	5076.0	2199-04-01	2088-06-01
hCoV-19/Brazil/PE-IAM305/2020	S	1.0	2740.0	2740.0	2740.0
hCoV-19/Brazil/PE-IAM307/2020	5UTR	1.0	719.0	719.0	719.0
hCoV-19/Brazil/PE-IAM307/2020	N	4.0	1025.0	1502.0	1347.75	217.68
hCoV-19/Brazil/PE-IAM307/2020	ORF1AB	3.0	267.0	7384.0	4544.0	3769.83
hCoV-19/Brazil/PE-IAM307/2020	ORF6	1.0	909.0	909.0	909.0
hCoV-19/Brazil/PE-IAM307/2020	S	2.0	40.0	6345.0	3192-05-01	4458.31
hCoV-19/Brazil/PE-IAM311/2020	5UTR	1.0	559.0	559.0	559.0
hCoV-19/Brazil/PE-IAM311/2020	N	3.0	255.0	266.0	259.67	5.69
hCoV-19/Brazil/PE-IAM311/2020	ORF1AB	4.0	595.0	1199.0	1019.25	287.72
hCoV-19/Brazil/PE-IAM311/2020	S	1.0	2476.0	2476.0	2476.0
hCoV-19/Brazil/PE-IAM355/2020	5UTR	1.0	1462.0	1462.0	1462.0
hCoV-19/Brazil/PE-IAM355/2020	N	3.0	624.0	670.0	643.67	23.71
hCoV-19/Brazil/PE-IAM355/2020	ORF1AB	2.0	3727.0	4531.0	4129.0	568.51
hCoV-19/Brazil/PE-IAM355/2020	S	1.0	4751.0	4751.0	4751.0
hCoV-19/Brazil/PE-IAM356/2020	5UTR	1.0	124.0	124.0	124.0
hCoV-19/Brazil/PE-IAM356/2020	E	1.0	397.0	397.0	397.0
hCoV-19/Brazil/PE-IAM356/2020	M	1.0	318.0	318.0	318.0
hCoV-19/Brazil/PE-IAM356/2020	N	3.0	58.0	66.0	62.0	4.0
hCoV-19/Brazil/PE-IAM356/2020	ORF1AB	5.0	27.0	421.0	269.6	165.48
hCoV-19/Brazil/PE-IAM356/2020	S	2.0	253.0	723.0	488.0	332.34
hCoV-19/Brazil/PE-IAM383/2020	5UTR	1.0	453.0	453.0	453.0
hCoV-19/Brazil/PE-IAM383/2020	N	3.0	402.0	419.0	411.33	8.62
hCoV-19/Brazil/PE-IAM383/2020	ORF1AB	2.0	786.0	1152.0	969.0	258.8
hCoV-19/Brazil/PE-IAM383/2020	S	1.0	1686.0	1686.0	1686.0
hCoV-19/Brazil/PE-IAM384/2020	5UTR	1.0	15.0	15.0	15.0
hCoV-19/Brazil/PE-IAM384/2020	M	1.0	283.0	283.0	283.0
hCoV-19/Brazil/PE-IAM384/2020	N	4.0	65.0	514.0	180.25	222.53
hCoV-19/Brazil/PE-IAM384/2020	ORF1AB	2.0	528.0	1154.0	841.0	442.65
hCoV-19/Brazil/PE-IAM384/2020	S	2.0	23.0	1920.0	971.5	1341.38
hCoV-19/Brazil/PE-IAM391/2020	5UTR	1.0	63.0	63.0	63.0
hCoV-19/Brazil/PE-IAM391/2020	N	3.0	10.0	11.0	10.33	0.58
hCoV-19/Brazil/PE-IAM391/2020	ORF1AB	3.0	375.0	1138.0	864.0	424.51
hCoV-19/Brazil/PE-IAM391/2020	S	1.0	1960.0	1960.0	1960.0
hCoV-19/Brazil/PE-IAM39/2020	5UTR	1.0	145.0	145.0	145.0
hCoV-19/Brazil/PE-IAM39/2020	E	1.0	216.0	216.0	216.0
hCoV-19/Brazil/PE-IAM39/2020	N	3.0	23.0	24.0	23.67	0.58
hCoV-19/Brazil/PE-IAM39/2020	ORF1AB	2.0	495.0	1329.0	912.0	589.73
hCoV-19/Brazil/PE-IAM39/2020	S	1.0	2262.0	2262.0	2262.0
hCoV-19/Brazil/PE-IAM395/2020	5UTR	1.0	7.0	7.0	7.0
hCoV-19/Brazil/PE-IAM395/2020	N	3.0	4.0	4.0	4.0	0.0
hCoV-19/Brazil/PE-IAM395/2020	ORF1AB	3.0	41.0	179.0	92.0	75.72
hCoV-19/Brazil/PE-IAM395/2020	S	1.0	654.0	654.0	654.0
hCoV-19/Brazil/PE-IAM397/2020	5UTR	1.0	1910.0	1910.0	1910.0
hCoV-19/Brazil/PE-IAM397/2020	ORF1AB	3.0	3160.0	5940.0	4882.33	1504.47
hCoV-19/Brazil/PE-IAM397/2020	S	1.0	6126.0	6126.0	6126.0
hCoV-19/Brazil/PE-IAM404/2020	5UTR	1.0	59.0	59.0	59.0
hCoV-19/Brazil/PE-IAM404/2020	E	1.0	104.0	104.0	104.0
hCoV-19/Brazil/PE-IAM404/2020	N	3.0	7.0	9.0	8.33	1.15
hCoV-19/Brazil/PE-IAM404/2020	ORF1AB	6.0	19.0	1020.0	311.5	393.2
hCoV-19/Brazil/PE-IAM404/2020	S	2.0	9.0	1600.0	804.5	1125.01
hCoV-19/Brazil/PE-IAM448/2020	5UTR	1.0	80.0	80.0	80.0
hCoV-19/Brazil/PE-IAM448/2020	M	4.0	98.0	118.0	112.75	9.84
hCoV-19/Brazil/PE-IAM448/2020	N	3.0	113.0	125.0	118.33	2020-11-06
hCoV-19/Brazil/PE-IAM448/2020	ORF1AB	3.0	11.0	892.0	452.67	440.5
hCoV-19/Brazil/PE-IAM448/2020	S	1.0	3725.0	3725.0	3725.0
hCoV-19/Brazil/PE-IAM458/2020	5UTR	1.0	342.0	342.0	342.0
hCoV-19/Brazil/PE-IAM458/2020	N	4.0	1655.0	2301.0	1836.75	310.79
hCoV-19/Brazil/PE-IAM458/2020	ORF1AB	3.0	1077.0	1364.0	1181.0	158.97
hCoV-19/Brazil/PE-IAM458/2020	S	1.0	2046.0	2046.0	2046.0
hCoV-19/Brazil/PE-IAM464/2020	5UTR	1.0	29.0	29.0	29.0
hCoV-19/Brazil/PE-IAM464/2020	N	3.0	46.0	47.0	46.33	0.58
hCoV-19/Brazil/PE-IAM464/2020	ORF1AB	2.0	5.0	44.0	2020-05-24	27.58
hCoV-19/Brazil/PE-IAM464/2020	S	2.0	7.0	2060.0	1033.5	1451.69
hCoV-19/Brazil/PE-IAM479/2020	ORF1AB	1.0	15.0	15.0	15.0
hCoV-19/Brazil/PE-IAM479/2020	S	2.0	320.0	1555.0	937.5	873.28
hCoV-19/Brazil/PE-IAM48/2020	3UTR	1.0	13.0	13.0	13.0
hCoV-19/Brazil/PE-IAM48/2020	5UTR	1.0	563.0	563.0	563.0
hCoV-19/Brazil/PE-IAM48/2020	N	3.0	1077.0	1140.0	1102.67	33.08
hCoV-19/Brazil/PE-IAM48/2020	ORF1AB	2.0	3994.0	6534.0	5264.0	1796.05
hCoV-19/Brazil/PE-IAM48/2020	S	2.0	18.0	4892.0	2455.0	3446.44
hCoV-19/Brazil/PE-IAM495/2020	5UTR	1.0	151.0	151.0	151.0
hCoV-19/Brazil/PE-IAM495/2020	N	3.0	66.0	72.0	68.33	3.21
hCoV-19/Brazil/PE-IAM495/2020	ORF1AB	5.0	22.0	590.0	334.2	253.49
hCoV-19/Brazil/PE-IAM495/2020	ORF3A	1.0	8.0	8.0	8.0
hCoV-19/Brazil/PE-IAM495/2020	S	1.0	3966.0	3966.0	3966.0
hCoV-19/Brazil/PE-IAM544/2020	5UTR	1.0	86.0	86.0	86.0
hCoV-19/Brazil/PE-IAM544/2020	N	4.0	36.0	467.0	145.25	214.5
hCoV-19/Brazil/PE-IAM544/2020	ORF1AB	3.0	14.0	1865.0	652.67	1050.41
hCoV-19/Brazil/PE-IAM544/2020	S	1.0	3409.0	3409.0	3409.0
hCoV-19/Brazil/PE-IAM604/2020	5UTR	1.0	84.0	84.0	84.0
hCoV-19/Brazil/PE-IAM604/2020	N	3.0	67.0	69.0	67.67	1.15
hCoV-19/Brazil/PE-IAM604/2020	ORF1AB	2.0	17.0	204.0	110.5	132.23
hCoV-19/Brazil/PE-IAM604/2020	S	1.0	2276.0	2276.0	2276.0
hCoV-19/Brazil/PE-IAM620/2020	5UTR	1.0	15.0	15.0	15.0
hCoV-19/Brazil/PE-IAM620/2020	N	3.0	26.0	28.0	27.0	1.0
hCoV-19/Brazil/PE-IAM620/2020	ORF1AB	2.0	10.0	85.0	47.5	53.03
hCoV-19/Brazil/PE-IAM620/2020	S	2.0	1760.0	2030.0	1895.0	190.92
hCoV-19/Brazil/PE-IAM662/2020	5UTR	1.0	256.0	256.0	256.0
hCoV-19/Brazil/PE-IAM662/2020	N	3.0	149.0	153.0	150.67	2020-08-02
hCoV-19/Brazil/PE-IAM662/2020	ORF1AB	2.0	28.0	226.0	127.0	140.01
hCoV-19/Brazil/PE-IAM662/2020	S	1.0	3450.0	3450.0	3450.0
hCoV-19/Brazil/PE-IAM67/2020	3UTR	1.0	28.0	28.0	28.0
hCoV-19/Brazil/PE-IAM67/2020	5UTR	1.0	1613.0	1613.0	1613.0
hCoV-19/Brazil/PE-IAM67/2020	E	1.0	2306.0	2306.0	2306.0
hCoV-19/Brazil/PE-IAM67/2020	M	1.0	2653.0	2653.0	2653.0
hCoV-19/Brazil/PE-IAM67/2020	N	3.0	687.0	719.0	699.33	17.21
hCoV-19/Brazil/PE-IAM67/2020	ORF1AB	5.0	143.0	4296.0	2637-02-01	1815.69
hCoV-19/Brazil/PE-IAM67/2020	S	3.0	42.0	5836.0	2564.33	2968.79
hCoV-19/Brazil/PE-IAM707/2020	5UTR	1.0	18.0	18.0	18.0
hCoV-19/Brazil/PE-IAM707/2020	N	3.0	37.0	41.0	38.33	2.31
hCoV-19/Brazil/PE-IAM707/2020	ORF1AB	2.0	11.0	158.0	84.5	103.94
hCoV-19/Brazil/PE-IAM707/2020	S	1.0	1724.0	1724.0	1724.0
hCoV-19/Brazil/PE-IAM711/2020	5UTR	1.0	603.0	603.0	603.0
hCoV-19/Brazil/PE-IAM711/2020	M	1.0	1230.0	1230.0	1230.0
hCoV-19/Brazil/PE-IAM711/2020	N	5.0	29.0	879.0	683.0	366.87
hCoV-19/Brazil/PE-IAM711/2020	ORF1AB	6.0	179.0	7422.0	1835.5	2772.0
hCoV-19/Brazil/PE-IAM711/2020	S	1.0	1913.0	1913.0	1913.0
hCoV-19/Brazil/PE-IAM714/2020	5UTR	1.0	29.0	29.0	29.0
hCoV-19/Brazil/PE-IAM714/2020	M	1.0	2784.0	2784.0	2784.0
hCoV-19/Brazil/PE-IAM714/2020	N	3.0	39.0	43.0	40.67	2020-08-02
hCoV-19/Brazil/PE-IAM714/2020	ORF1AB	7.0	6.0	196.0	63.86	71.91
hCoV-19/Brazil/PE-IAM714/2020	S	1.0	2014.0	2014.0	2014.0
hCoV-19/Brazil/PE-IAM719/2020	5UTR	1.0	574.0	574.0	574.0
hCoV-19/Brazil/PE-IAM719/2020	N	3.0	815.0	860.0	831.33	24.91
hCoV-19/Brazil/PE-IAM719/2020	ORF1AB	5.0	58.0	2374.0	915.8	990.01
hCoV-19/Brazil/PE-IAM719/2020	S	1.0	2398.0	2398.0	2398.0
hCoV-19/Brazil/PE-IAM726/2020	5UTR	1.0	21.0	21.0	21.0
hCoV-19/Brazil/PE-IAM726/2020	N	3.0	46.0	50.0	48.0	2.0
hCoV-19/Brazil/PE-IAM726/2020	ORF1AB	2.0	5.0	93.0	49.0	62.23
hCoV-19/Brazil/PE-IAM726/2020	S	1.0	1333.0	1333.0	1333.0
hCoV-19/Brazil/PE-IAM766/2020	5UTR	1.0	613.0	613.0	613.0
hCoV-19/Brazil/PE-IAM766/2020	N	3.0	713.0	771.0	734.0	32.14
hCoV-19/Brazil/PE-IAM766/2020	ORF1AB	4.0	47.0	4962.0	1688.5	2231-03-01
hCoV-19/Brazil/PE-IAM766/2020	S	1.0	3323.0	3323.0	3323.0
hCoV-19/Brazil/PE-IAM807/2020	5UTR	1.0	133.0	133.0	133.0
hCoV-19/Brazil/PE-IAM807/2020	N	3.0	69.0	81.0	73.67	6.43
hCoV-19/Brazil/PE-IAM807/2020	ORF1AB	3.0	23.0	415.0	197.67	199.45
hCoV-19/Brazil/PE-IAM807/2020	S	1.0	2129.0	2129.0	2129.0
hCoV-19/Brazil/PE-IAM84/2020	5UTR	1.0	1812.0	1812.0	1812.0
hCoV-19/Brazil/PE-IAM84/2020	N	3.0	817.0	860.0	832.0	24.27
hCoV-19/Brazil/PE-IAM84/2020	ORF1AB	2.0	4712.0	6146.0	5429.0	1013.99
hCoV-19/Brazil/PE-IAM84/2020	S	2.0	2603.0	4839.0	3721.0	1581.09
hCoV-19/Brazil/PE-IAM87/2020	5UTR	1.0	444.0	444.0	444.0
hCoV-19/Brazil/PE-IAM87/2020	N	3.0	795.0	845.0	815.33	26.27
hCoV-19/Brazil/PE-IAM87/2020	ORF1AB	2.0	6909.0	7774.0	7341-05-01	611.65
hCoV-19/Brazil/PE-IAM87/2020	S	2.0	34.0	2727.0	1380.5	1904.24
hCoV-19/Brazil/PE-IAM887/2020	5UTR	1.0	54.0	54.0	54.0
hCoV-19/Brazil/PE-IAM887/2020	N	3.0	46.0	48.0	47.33	1.15
hCoV-19/Brazil/PE-IAM887/2020	ORF1AB	2.0	13.0	119.0	66.0	74.95
hCoV-19/Brazil/PE-IAM887/2020	S	2.0	2409.0	3566.0	2987-05-01	818.12
hCoV-19/Brazil/PE-IAM889/2020	5UTR	1.0	480.0	480.0	480.0
hCoV-19/Brazil/PE-IAM889/2020	N	3.0	535.0	570.0	549.67	18.18
hCoV-19/Brazil/PE-IAM889/2020	ORF1AB	2.0	60.0	419.0	239.5	253.85
hCoV-19/Brazil/PE-IAM889/2020	ORF8	1.0	10.0	10.0	10.0
hCoV-19/Brazil/PE-IAM889/2020	S	2.0	129.0	2512.0	1320.5	1685.04
hCoV-19/Brazil/PE-IAM89/2020	5UTR	1.0	1868.0	1868.0	1868.0
hCoV-19/Brazil/PE-IAM89/2020	N	3.0	825.0	863.0	837.67	21.94
hCoV-19/Brazil/PE-IAM89/2020	ORF1AB	2.0	5384.0	6313.0	5848-05-01	656.9
hCoV-19/Brazil/PE-IAM89/2020	S	1.0	6132.0	6132.0	6132.0
hCoV-19/Brazil/PE-IAM900/2020	5UTR	1.0	654.0	654.0	654.0
hCoV-19/Brazil/PE-IAM900/2020	N	4.0	665.0	1013.0	765.0	166.18
hCoV-19/Brazil/PE-IAM900/2020	ORF1AB	2.0	52.0	414.0	233.0	255.97
hCoV-19/Brazil/PE-IAM900/2020	ORF7A	1.0	805.0	805.0	805.0
hCoV-19/Brazil/PE-IAM900/2020	S	1.0	3993.0	3993.0	3993.0
hCoV-19/Brazil/PE-IAM914/2020	5UTR	1.0	315.0	315.0	315.0
hCoV-19/Brazil/PE-IAM914/2020	N	3.0	234.0	252.0	241.67	9.29
hCoV-19/Brazil/PE-IAM914/2020	ORF1AB	3.0	47.0	356.0	188.33	156.17
hCoV-19/Brazil/PE-IAM914/2020	S	2.0	3499.0	6988.0	5243-05-01	2467-01-01
hCoV-19/Brazil/PE-IAM939/2020	5UTR	1.0	311.0	311.0	311.0
hCoV-19/Brazil/PE-IAM939/2020	N	3.0	323.0	339.0	332.33	8.33
hCoV-19/Brazil/PE-IAM939/2020	ORF1AB	3.0	44.0	331.0	140.67	164.84
hCoV-19/Brazil/PE-IAM939/2020	S	1.0	1699.0	1699.0	1699.0
hCoV-19/Brazil/PE-IAM957/2020	5UTR	1.0	223.0	223.0	223.0
hCoV-19/Brazil/PE-IAM957/2020	N	3.0	435.0	457.0	443.0	12.17
hCoV-19/Brazil/PE-IAM957/2020	ORF1AB	4.0	19.0	7683.0	1987.0	3798.31
hCoV-19/Brazil/PE-IAM957/2020	ORF3A	1.0	156.0	156.0	156.0
hCoV-19/Brazil/PE-IAM957/2020	S	1.0	4121.0	4121.0	4121.0
hCoV-19/Brazil/PE-IAM958/2020	5UTR	1.0	209.0	209.0	209.0
hCoV-19/Brazil/PE-IAM958/2020	N	3.0	294.0	314.0	301.0	11.27
hCoV-19/Brazil/PE-IAM958/2020	ORF1AB	3.0	26.0	205.0	123.0	90.44
hCoV-19/Brazil/PE-IAM958/2020	ORF7A	1.0	5.0	5.0	5.0
hCoV-19/Brazil/PE-IAM958/2020	S	1.0	1107.0	1107.0	1107.0
hCoV-19/Brazil/PE-IAM959/2020	5UTR	1.0	15.0	15.0	15.0
hCoV-19/Brazil/PE-IAM959/2020	N	6.0	12.0	276.0	93.67	126.73
hCoV-19/Brazil/PE-IAM959/2020	ORF1AB	4.0	5.0	315.0	93.75	148.74
hCoV-19/Brazil/PE-IAM959/2020	ORF6	1.0	70.0	70.0	70.0
hCoV-19/Brazil/PE-IAM959/2020	S	5.0	316.0	1484.0	819.4	427.97
hCoV-19/Brazil/PE-IAM960/2020	5UTR	1.0	51.0	51.0	51.0
hCoV-19/Brazil/PE-IAM960/2020	N	3.0	24.0	26.0	25.33	1.15
hCoV-19/Brazil/PE-IAM960/2020	ORF1AB	3.0	5.0	101.0	49.0	48.5
hCoV-19/Brazil/PE-IAM960/2020	S	2.0	111.0	4031.0	2071.0	2771.86
hCoV-19/Brazil/PE-IAM961/2020	5UTR	1.0	577.0	577.0	577.0
hCoV-19/Brazil/PE-IAM961/2020	N	3.0	687.0	718.0	698.67	16.86
hCoV-19/Brazil/PE-IAM961/2020	ORF1AB	2.0	214.0	609.0	411.5	279.31
hCoV-19/Brazil/PE-IAM961/2020	ORF6	1.0	394.0	394.0	394.0
hCoV-19/Brazil/PE-IAM961/2020	S	2.0	1865.0	7523.0	4694.0	4000.81
hCoV-19/Brazil/PE-IAM965/2020	5UTR	1.0	469.0	469.0	469.0
hCoV-19/Brazil/PE-IAM965/2020	N	5.0	477.0	553.0	531.2	2020-09-30
hCoV-19/Brazil/PE-IAM965/2020	ORF1AB	2.0	107.0	525.0	316.0	295.57
hCoV-19/Brazil/PE-IAM965/2020	ORF6	1.0	529.0	529.0	529.0
hCoV-19/Brazil/PE-IAM965/2020	S	1.0	2545.0	2545.0	2545.0
hCoV-19/Brazil/PE-IAM967/2020	5UTR	1.0	31.0	31.0	31.0
hCoV-19/Brazil/PE-IAM967/2020	N	3.0	41.0	45.0	42.67	2020-08-02
hCoV-19/Brazil/PE-IAM967/2020	ORF1AB	3.0	10.0	101.0	44.0	49.67
hCoV-19/Brazil/PE-IAM967/2020	S	1.0	2848.0	2848.0	2848.0
hCoV-19/Brazil/PE-IAM977/2020	5UTR	1.0	275.0	275.0	275.0
hCoV-19/Brazil/PE-IAM977/2020	N	4.0	46.0	599.0	186.5	275.02
hCoV-19/Brazil/PE-IAM977/2020	ORF1AB	2.0	18.0	83.0	50.5	45.96
hCoV-19/Brazil/PE-IAM977/2020	ORF3A	1.0	159.0	159.0	159.0
hCoV-19/Brazil/PE-IAM977/2020	ORF6	1.0	72.0	72.0	72.0
hCoV-19/Brazil/PE-IAM977/2020	S	1.0	4660.0	4660.0	4660.0
hCoV-19/Brazil/PE-IAM981/2020	5UTR	1.0	131.0	131.0	131.0
hCoV-19/Brazil/PE-IAM981/2020	N	3.0	12.0	15.0	13.0	1.73
hCoV-19/Brazil/PE-IAM981/2020	ORF1AB	2.0	11.0	94.0	52.5	58.69
hCoV-19/Brazil/PE-IAM981/2020	S	2.0	31.0	5163.0	2597.0	3628.87
hCoV-19/Brazil/PE-IAM991/2020	3UTR	1.0	342.0	342.0	342.0
hCoV-19/Brazil/PE-IAM991/2020	5UTR	1.0	712.0	712.0	712.0
hCoV-19/Brazil/PE-IAM991/2020	E	1.0	590.0	590.0	590.0
hCoV-19/Brazil/PE-IAM991/2020	N	3.0	832.0	883.0	850.33	28.36
hCoV-19/Brazil/PE-IAM991/2020	ORF1AB	7.0	151.0	1708.0	644.14	502.12
hCoV-19/Brazil/PE-IAM991/2020	S	2.0	323.0	2431.0	1377.0	1490.58
hCoV-19/Brazil/PE-IAM992/2020	5UTR	1.0	449.0	449.0	449.0
hCoV-19/Brazil/PE-IAM992/2020	N	3.0	421.0	449.0	432.67	14.57
hCoV-19/Brazil/PE-IAM992/2020	ORF1AB	4.0	27.0	417.0	165.0	178.89
hCoV-19/Brazil/PE-IAM992/2020	ORF3A	1.0	281.0	281.0	281.0
hCoV-19/Brazil/PE-IAM992/2020	S	1.0	4192.0	4192.0	4192.0
*Number of SNPs. **Metrics related to SNPs depth

## Sheet: Table S5
Table S5. General annoation of mutations on high quality brazilian genomes
Genome	Refpos	Refvar	Qvar	Qpos	Qlength	Protein	Variant	Varclass	Annotation
hCoV-19/Brazil/PA-IEC-164173/2020|EPI_ISL_458146|2020-04-23	12	A	G	12	29903	5'UTR	12	extragenic	NA
hCoV-19/Brazil/PA-IEC-164173/2020|EPI_ISL_458146|2020-04-23	241	C	T	241	29903	5'UTR	241	extragenic	NA
hCoV-19/Brazil/PA-IEC-164173/2020|EPI_ISL_458146|2020-04-23	3037	C	T	3037	29903	NSP3	F106F	SNP_silent	Predicted phosphoesterase, papain-like proteinase
hCoV-19/Brazil/PA-IEC-164173/2020|EPI_ISL_458146|2020-04-23	6319	A	G	6319	29903	NSP3	P1200P	SNP_silent	Predicted phosphoesterase, papain-like proteinase
hCoV-19/Brazil/PA-IEC-164173/2020|EPI_ISL_458146|2020-04-23	14408	C	T	14408	29903	NSP12b	P314L	SNP	RNA-dependent RNA polymerase, post-ribosomal frameshift
hCoV-19/Brazil/PA-IEC-164173/2020|EPI_ISL_458146|2020-04-23	23403	A	G	23403	29903	S	D614G	SNP	Spike
hCoV-19/Brazil/PA-IEC-164173/2020|EPI_ISL_458146|2020-04-23	25088	G	T	25088	29903	S	V1176F	SNP	Spike
hCoV-19/Brazil/PA-IEC-164173/2020|EPI_ISL_458146|2020-04-23	26149	T	C	26149	29903	ORF3a	S253P	SNP	ORF3a protein
hCoV-19/Brazil/PA-IEC-164173/2020|EPI_ISL_458146|2020-04-23	28881	GGG	AAC	28881	29903	N	RG203KR	SNP	Nucleocapsid protein
hCoV-19/Brazil/SP-162/2020|EPI_ISL_523958|2020-04-15	22	A	G	4	29859	5'UTR	22	extragenic	NA
hCoV-19/Brazil/SP-162/2020|EPI_ISL_523958|2020-04-15	241	C	T	223	29859	5'UTR	241	extragenic	NA
hCoV-19/Brazil/SP-162/2020|EPI_ISL_523958|2020-04-15	3037	C	T	3019	29859	NSP3	F106F	SNP_silent	Predicted phosphoesterase, papain-like proteinase
hCoV-19/Brazil/SP-162/2020|EPI_ISL_523958|2020-04-15	9733	C	T	9715	29859	NSP4	F393F	SNP_silent	Transmembrane protein
hCoV-19/Brazil/SP-162/2020|EPI_ISL_523958|2020-04-15	12053	C	T	12035	29859	NSP7	L71F	SNP	Non-Structural protein 7
hCoV-19/Brazil/SP-162/2020|EPI_ISL_523958|2020-04-15	14408	C	T	14390	29859	NSP12b	P314L	SNP	RNA-dependent RNA polymerase, post-ribosomal frameshift
hCoV-19/Brazil/SP-162/2020|EPI_ISL_523958|2020-04-15	16072	G	T	16054	29859	NSP12b	A869S	SNP	RNA-dependent RNA polymerase, post-ribosomal frameshift
hCoV-19/Brazil/SP-162/2020|EPI_ISL_523958|2020-04-15	23403	A	G	23385	29859	S	D614G	SNP	Spike
hCoV-19/Brazil/SP-162/2020|EPI_ISL_523958|2020-04-15	25088	G	T	25070	29859	S	V1176F	SNP	Spike
hCoV-19/Brazil/SP-162/2020|EPI_ISL_523958|2020-04-15	28881	GGG	AAC	28863	29859	N	RG203KR	SNP	Nucleocapsid protein
hCoV-19/Brazil/RJ-UFRJ-57437/2020|EPI_ISL_492043|2020-05-25	25	T	A	7	29843	5'UTR	25	extragenic	NA
hCoV-19/Brazil/RJ-UFRJ-57437/2020|EPI_ISL_492043|2020-05-25	241	C	T	223	29843	5'UTR	241	extragenic	NA
hCoV-19/Brazil/RJ-UFRJ-57437/2020|EPI_ISL_492043|2020-05-25	3037	C	T	3019	29843	NSP3	F106F	SNP_silent	Predicted phosphoesterase, papain-like proteinase
hCoV-19/Brazil/RJ-UFRJ-57437/2020|EPI_ISL_492043|2020-05-25	4649	G	T	4631	29843	NSP3	A644S	SNP	Predicted phosphoesterase, papain-like proteinase
hCoV-19/Brazil/RJ-UFRJ-57437/2020|EPI_ISL_492043|2020-05-25	7819	C	T	7801	29843	NSP3	L1700L	SNP_silent	Predicted phosphoesterase, papain-like proteinase
hCoV-19/Brazil/RJ-UFRJ-57437/2020|EPI_ISL_492043|2020-05-25	8092	C	T	8074	29843	NSP3	L1791L	SNP_silent	Predicted phosphoesterase, papain-like proteinase
hCoV-19/Brazil/RJ-UFRJ-57437/2020|EPI_ISL_492043|2020-05-25	10519	C	T	10501	29843	NSP5	D155D	SNP_silent	3C-like proteinase
hCoV-19/Brazil/RJ-UFRJ-57437/2020|EPI_ISL_492043|2020-05-25	14408	C	T	14390	29843	NSP12b	P314L	SNP	RNA-dependent RNA polymerase, post-ribosomal frameshift
hCoV-19/Brazil/RJ-UFRJ-57437/2020|EPI_ISL_492043|2020-05-25	20759	C	T	20741	29843	NSP16	A34V	SNP	2'-O-ribose methyltransferase
hCoV-19/Brazil/RJ-UFRJ-57437/2020|EPI_ISL_492043|2020-05-25	23403	A	G	23385	29843	S	D614G	SNP	Spike
hCoV-19/Brazil/RJ-UFRJ-57437/2020|EPI_ISL_492043|2020-05-25	27299	T	C	27281	29843	ORF6	I33T	SNP	ORF6 protein
hCoV-19/Brazil/RJ-UFRJ-57437/2020|EPI_ISL_492043|2020-05-25	27524	C	T	27506	29843	ORF7a	S44L	SNP	ORF7a protein
hCoV-19/Brazil/RJ-UFRJ-57437/2020|EPI_ISL_492043|2020-05-25	28881	GGG	AAC	28863	29843	N	RG203KR	SNP	Nucleocapsid protein
hCoV-19/Brazil/RJ-UFRJ-57437/2020|EPI_ISL_492043|2020-05-25	29000	G	T	28982	29843	N	G243C	SNP	Nucleocapsid protein
hCoV-19/Brazil/RJ-UFRJ-57437/2020|EPI_ISL_492043|2020-05-25	29148	T	C	29130	29843	N	I292T	SNP	Nucleocapsid protein
hCoV-19/Brazil/RJ-INCA-C181/2020|EPI_ISL_513519|2020-04-30	106	C	T	68	29817	5'UTR	106	extragenic	NA
hCoV-19/Brazil/RJ-INCA-C181/2020|EPI_ISL_513519|2020-04-30	241	C	T	203	29817	5'UTR	241	extragenic	NA
hCoV-19/Brazil/RJ-INCA-C181/2020|EPI_ISL_513519|2020-04-30	3037	C	T	2999	29817	NSP3	F106F	SNP_silent	Predicted phosphoesterase, papain-like proteinase
hCoV-19/Brazil/RJ-INCA-C181/2020|EPI_ISL_513519|2020-04-30	14408	C	T	14370	29817	NSP12b	P314L	SNP	RNA-dependent RNA polymerase, post-ribosomal frameshift
hCoV-19/Brazil/RJ-INCA-C181/2020|EPI_ISL_513519|2020-04-30	21255	G	C	21217	29817	NSP16	A199A	SNP_silent	2'-O-ribose methyltransferase
hCoV-19/Brazil/RJ-INCA-C181/2020|EPI_ISL_513519|2020-04-30	23403	A	G	23365	29817	S	D614G	SNP	Spike
hCoV-19/Brazil/RJ-INCA-C181/2020|EPI_ISL_513519|2020-04-30	27299	T	C	27261	29817	ORF6	I33T	SNP	ORF6 protein
hCoV-19/Brazil/RJ-INCA-C181/2020|EPI_ISL_513519|2020-04-30	28881	GGG	AAC	28843	29817	N	RG203KR	SNP	Nucleocapsid protein
hCoV-19/Brazil/RJ-INCA-C181/2020|EPI_ISL_513519|2020-04-30	29148	T	C	29110	29817	N	I292T	SNP	Nucleocapsid protein
hCoV-19/Brazil/SP-406/2020|EPI_ISL_547578|2020-07-05	106	C	T	82	29849	5'UTR	106	extragenic	NA
hCoV-19/Brazil/SP-406/2020|EPI_ISL_547578|2020-07-05	241	C	T	217	29849	5'UTR	241	extragenic	NA
hCoV-19/Brazil/SP-406/2020|EPI_ISL_547578|2020-07-05	1708	T	A	1684	29849	NSP2	S301S	SNP_silent	Non-Structural protein 2
hCoV-19/Brazil/SP-406/2020|EPI_ISL_547578|2020-07-05	3037	C	T	3013	29849	NSP3	F106F	SNP_silent	Predicted phosphoesterase, papain-like proteinase
hCoV-19/Brazil/SP-406/2020|EPI_ISL_547578|2020-07-05	3074	G	A	3050	29849	NSP3	E119K	SNP	Predicted phosphoesterase, papain-like proteinase
hCoV-19/Brazil/SP-406/2020|EPI_ISL_547578|2020-07-05	4160	G	T	4136	29849	NSP3	V481L	SNP	Predicted phosphoesterase, papain-like proteinase
hCoV-19/Brazil/SP-406/2020|EPI_ISL_547578|2020-07-05	4259	.	G	4236	29849	NSP3	G513	insertion_frameshift	Predicted phosphoesterase, papain-like proteinase
hCoV-19/Brazil/SP-406/2020|EPI_ISL_547578|2020-07-05	4264	T	.	4240	29849	NSP3	G515	deletion_frameshift	Predicted phosphoesterase, papain-like proteinase
hCoV-19/Brazil/SP-406/2020|EPI_ISL_547578|2020-07-05	4265	T	C	4241	29849	NSP3	G515G	SNP_silent	Predicted phosphoesterase, papain-like proteinase
hCoV-19/Brazil/SP-406/2020|EPI_ISL_547578|2020-07-05	4272	G	T	4248	29849	NSP3	G518V	SNP	Predicted phosphoesterase, papain-like proteinase
hCoV-19/Brazil/SP-406/2020|EPI_ISL_547578|2020-07-05	6472	C	T	6448	29849	NSP3	T1251T	SNP_silent	Predicted phosphoesterase, papain-like proteinase
hCoV-19/Brazil/SP-406/2020|EPI_ISL_547578|2020-07-05	7011	C	T	6987	29849	NSP3	A1431V	SNP	Predicted phosphoesterase, papain-like proteinase
hCoV-19/Brazil/SP-406/2020|EPI_ISL_547578|2020-07-05	11083	G	T	11059	29849	NSP6	L37F	SNP	Transmembrane protein
hCoV-19/Brazil/SP-406/2020|EPI_ISL_547578|2020-07-05	14408	C	T	14384	29849	NSP12b	P314L	SNP	RNA-dependent RNA polymerase, post-ribosomal frameshift
hCoV-19/Brazil/SP-406/2020|EPI_ISL_547578|2020-07-05	19086	G	T	19062	29849	NSP14	K349N	SNP	3'-to-5' exonuclease
hCoV-19/Brazil/SP-406/2020|EPI_ISL_547578|2020-07-05	23403	A	G	23379	29849	S	D614G	SNP	Spike
hCoV-19/Brazil/SP-406/2020|EPI_ISL_547578|2020-07-05	24023	C	T	23999	29849	S	D820D	SNP_silent	Spike
hCoV-19/Brazil/SP-406/2020|EPI_ISL_547578|2020-07-05	26527	C	T	26503	29849	M	A2V	SNP	Membrane
hCoV-19/Brazil/SP-406/2020|EPI_ISL_547578|2020-07-05	26645	C	T	26621	29849	M	N41N	SNP_silent	Membrane
hCoV-19/Brazil/SP-406/2020|EPI_ISL_547578|2020-07-05	26802	AG	CA	26778	29849	M	S94H	SNP	Membrane
hCoV-19/Brazil/SP-406/2020|EPI_ISL_547578|2020-07-05	27299	T	C	27275	29849	ORF6	I33T	SNP	ORF6 protein
hCoV-19/Brazil/SP-406/2020|EPI_ISL_547578|2020-07-05	28881	GGG	AAC	28857	29849	N	RG203KR	SNP	Nucleocapsid protein
hCoV-19/Brazil/SP-406/2020|EPI_ISL_547578|2020-07-05	29148	T	C	29124	29849	N	I292T	SNP	Nucleocapsid protein
hCoV-19/Brazil/SP-406/2020|EPI_ISL_547578|2020-07-05	29864	G	A	29840	29849	3'UTR	29864	extragenic	NA
hCoV-19/Brazil/SP-205/2020|EPI_ISL_523988|2020-04-21	110	C	T	86	29851	5'UTR	110	extragenic	NA
hCoV-19/Brazil/SP-205/2020|EPI_ISL_523988|2020-04-21	241	C	T	217	29851	5'UTR	241	extragenic	NA
hCoV-19/Brazil/SP-205/2020|EPI_ISL_523988|2020-04-21	3037	C	T	3013	29851	NSP3	F106F	SNP_silent	Predicted phosphoesterase, papain-like proteinase
hCoV-19/Brazil/SP-205/2020|EPI_ISL_523988|2020-04-21	8389	C	T	8365	29851	NSP3	N1890N	SNP_silent	Predicted phosphoesterase, papain-like proteinase
hCoV-19/Brazil/SP-205/2020|EPI_ISL_523988|2020-04-21	12053	C	T	12029	29851	NSP7	L71F	SNP	Non-Structural protein 7
hCoV-19/Brazil/SP-205/2020|EPI_ISL_523988|2020-04-21	14408	C	T	14384	29851	NSP12b	P314L	SNP	RNA-dependent RNA polymerase, post-ribosomal frameshift
hCoV-19/Brazil/SP-205/2020|EPI_ISL_523988|2020-04-21	15102	T	G	15078	29851	NSP12b	A545A	SNP_silent	RNA-dependent RNA polymerase, post-ribosomal frameshift
hCoV-19/Brazil/SP-205/2020|EPI_ISL_523988|2020-04-21	23403	A	G	23379	29851	S	D614G	SNP	Spike
hCoV-19/Brazil/SP-205/2020|EPI_ISL_523988|2020-04-21	25088	G	T	25064	29851	S	V1176F	SNP	Spike
hCoV-19/Brazil/SP-205/2020|EPI_ISL_523988|2020-04-21	28881	GGG	AAC	28857	29851	N	RG203KR	SNP	Nucleocapsid protein
hCoV-19/Brazil/SP-205/2020|EPI_ISL_523988|2020-04-21	29864	G	C	29840	29851	3'UTR	29864	extragenic	NA
hCoV-19/Brazil/SP-179/2020|EPI_ISL_523975|2020-04-03	115	T	C	90	29826	5'UTR	115	extragenic	NA
hCoV-19/Brazil/SP-179/2020|EPI_ISL_523975|2020-04-03	241	C	T	216	29826	5'UTR	241	extragenic	NA
hCoV-19/Brazil/SP-179/2020|EPI_ISL_523975|2020-04-03	3037	C	T	3012	29826	NSP3	F106F	SNP_silent	Predicted phosphoesterase, papain-like proteinase
hCoV-19/Brazil/SP-179/2020|EPI_ISL_523975|2020-04-03	12053	C	T	12028	29826	NSP7	L71F	SNP	Non-Structural protein 7
hCoV-19/Brazil/SP-179/2020|EPI_ISL_523975|2020-04-03	14408	C	T	14383	29826	NSP12b	P314L	SNP	RNA-dependent RNA polymerase, post-ribosomal frameshift
hCoV-19/Brazil/SP-179/2020|EPI_ISL_523975|2020-04-03	23403	A	G	23378	29826	S	D614G	SNP	Spike
hCoV-19/Brazil/SP-179/2020|EPI_ISL_523975|2020-04-03	25088	G	T	25063	29826	S	V1176F	SNP	Spike
hCoV-19/Brazil/SP-179/2020|EPI_ISL_523975|2020-04-03	28881	GGG	AAC	28856	29826	N	RG203KR	SNP	Nucleocapsid protein
hCoV-19/Brazil/SP-629/2020|EPI_ISL_515544|2020-03-23	115	T	C	91	29833	5'UTR	115	extragenic	NA
hCoV-19/Brazil/SP-629/2020|EPI_ISL_515544|2020-03-23	241	C	T	217	29833	5'UTR	241	extragenic	NA
hCoV-19/Brazil/SP-629/2020|EPI_ISL_515544|2020-03-23	3037	C	T	3013	29833	NSP3	F106F	SNP_silent	Predicted phosphoesterase, papain-like proteinase
hCoV-19/Brazil/SP-629/2020|EPI_ISL_515544|2020-03-23	12053	C	T	12029	29833	NSP7	L71F	SNP	Non-Structural protein 7
hCoV-19/Brazil/SP-629/2020|EPI_ISL_515544|2020-03-23	14408	C	T	14384	29833	NSP12b	P314L	SNP	RNA-dependent RNA polymerase, post-ribosomal frameshift
hCoV-19/Brazil/SP-629/2020|EPI_ISL_515544|2020-03-23	23403	A	G	23379	29833	S	D614G	SNP	Spike
hCoV-19/Brazil/SP-629/2020|EPI_ISL_515544|2020-03-23	25088	G	T	25064	29833	S	V1176F	SNP	Spike
hCoV-19/Brazil/SP-629/2020|EPI_ISL_515544|2020-03-23	28881	GGG	AAC	28857	29833	N	RG203KR	SNP	Nucleocapsid protein
hCoV-19/Brazil/RJ-1701/2020|EPI_ISL_456086|2020-04-08	186	C	T	132	29714	5'UTR	186	extragenic	NA
hCoV-19/Brazil/RJ-1701/2020|EPI_ISL_456086|2020-04-08	241	C	T	187	29714	5'UTR	241	extragenic	NA
hCoV-19/Brazil/RJ-1701/2020|EPI_ISL_456086|2020-04-08	3037	C	T	2983	29714	NSP3	F106F	SNP_silent	Predicted phosphoesterase, papain-like proteinase
hCoV-19/Brazil/RJ-1701/2020|EPI_ISL_456086|2020-04-08	14408	C	T	14354	29714	NSP12b	P314L	SNP	RNA-dependent RNA polymerase, post-ribosomal frameshift
hCoV-19/Brazil/RJ-1701/2020|EPI_ISL_456086|2020-04-08	23403	A	G	23349	29714	S	D614G	SNP	Spike
hCoV-19/Brazil/RJ-1701/2020|EPI_ISL_456086|2020-04-08	27092	C	T	27038	29714	M	D190D	SNP_silent	Membrane
hCoV-19/Brazil/RJ-1701/2020|EPI_ISL_456086|2020-04-08	27299	T	C	27245	29714	ORF6	I33T	SNP	ORF6 protein
hCoV-19/Brazil/RJ-1701/2020|EPI_ISL_456086|2020-04-08	28881	GGG	AAC	28827	29714	N	RG203KR	SNP	Nucleocapsid protein
hCoV-19/Brazil/RJ-1701/2020|EPI_ISL_456086|2020-04-08	29148	T	C	29094	29714	N	I292T	SNP	Nucleocapsid protein
hCoV-19/Brazil/RJ-1870/2020|EPI_ISL_541351|2020-04-05	187	A	G	147	29732	5'UTR	187	extragenic	NA
hCoV-19/Brazil/RJ-1870/2020|EPI_ISL_541351|2020-04-05	241	C	T	201	29732	5'UTR	241	extragenic	NA
hCoV-19/Brazil/RJ-1870/2020|EPI_ISL_541351|2020-04-05	3037	C	T	2997	29732	NSP3	F106F	SNP_silent	Predicted phosphoesterase, papain-like proteinase
hCoV-19/Brazil/RJ-1870/2020|EPI_ISL_541351|2020-04-05	14408	C	T	14368	29732	NSP12b	P314L	SNP	RNA-dependent RNA polymerase, post-ribosomal frameshift
hCoV-19/Brazil/RJ-1870/2020|EPI_ISL_541351|2020-04-05	23403	A	G	23363	29732	S	D614G	SNP	Spike
hCoV-19/Brazil/RJ-1870/2020|EPI_ISL_541351|2020-04-05	25709	TCTATC	.	25668	29732	ORF3a	L108	deletion	ORF3a protein
hCoV-19/Brazil/RJ-INCA-C202/2020|EPI_ISL_513529|2020-04-30	187	A	G	149	29822	5'UTR	187	extragenic	NA
hCoV-19/Brazil/RJ-INCA-C202/2020|EPI_ISL_513529|2020-04-30	241	C	T	203	29822	5'UTR	241	extragenic	NA
hCoV-19/Brazil/RJ-INCA-C202/2020|EPI_ISL_513529|2020-04-30	1470	G	A	1432	29822	NSP2	R222H	SNP	Non-Structural protein 2
hCoV-19/Brazil/RJ-INCA-C202/2020|EPI_ISL_513529|2020-04-30	3037	C	T	2999	29822	NSP3	F106F	SNP_silent	Predicted phosphoesterase, papain-like proteinase
hCoV-19/Brazil/RJ-INCA-C202/2020|EPI_ISL_513529|2020-04-30	14408	C	T	14370	29822	NSP12b	P314L	SNP	RNA-dependent RNA polymerase, post-ribosomal frameshift
hCoV-19/Brazil/RJ-INCA-C202/2020|EPI_ISL_513529|2020-04-30	23403	A	G	23365	29822	S	D614G	SNP	Spike
hCoV-19/Brazil/RJ-INCA-C202/2020|EPI_ISL_513529|2020-04-30	24754	T	C	24716	29822	S	H1064H	SNP_silent	Spike
hCoV-19/Brazil/RJ-INCA-C202/2020|EPI_ISL_513529|2020-04-30	25709	TCTATC	.	25670	29822	ORF3a	L108	deletion	ORF3a protein
hCoV-19/Brazil/RJ-INCA-C202/2020|EPI_ISL_513529|2020-04-30	27214	G	T	27170	29822	ORF6	V5F	SNP	ORF6 protein
hCoV-19/Brazil/SP-131/2020|EPI_ISL_471543|2020-04-04	187	A	G	163	29842	5'UTR	187	extragenic	NA
hCoV-19/Brazil/SP-131/2020|EPI_ISL_471543|2020-04-04	241	C	T	217	29842	5'UTR	241	extragenic	NA
hCoV-19/Brazil/SP-131/2020|EPI_ISL_471543|2020-04-04	3037	C	T	3013	29842	NSP3	F106F	SNP_silent	Predicted phosphoesterase, papain-like proteinase
hCoV-19/Brazil/SP-131/2020|EPI_ISL_471543|2020-04-04	11417	G	T	11393	29842	NSP6	V149F	SNP	Transmembrane protein
hCoV-19/Brazil/SP-131/2020|EPI_ISL_471543|2020-04-04	14408	C	T	14384	29842	NSP12b	P314L	SNP	RNA-dependent RNA polymerase, post-ribosomal frameshift
hCoV-19/Brazil/SP-131/2020|EPI_ISL_471543|2020-04-04	23403	A	G	23379	29842	S	D614G	SNP	Spike
hCoV-19/Brazil/SP-354/2020|EPI_ISL_547574|2020-06-19	203	C	T	191	29874	5'UTR	203	extragenic	NA
hCoV-19/Brazil/SP-354/2020|EPI_ISL_547574|2020-06-19	241	C	T	229	29874	5'UTR	241	extragenic	NA
hCoV-19/Brazil/SP-354/2020|EPI_ISL_547574|2020-06-19	745	C	T	733	29874	NSP1	N160N	SNP_silent	Leader protein
hCoV-19/Brazil/SP-354/2020|EPI_ISL_547574|2020-06-19	3037	C	T	3025	29874	NSP3	F106F	SNP_silent	Predicted phosphoesterase, papain-like proteinase
hCoV-19/Brazil/SP-354/2020|EPI_ISL_547574|2020-06-19	11083	G	T	11071	29874	NSP6	L37F	SNP	Transmembrane protein
hCoV-19/Brazil/SP-354/2020|EPI_ISL_547574|2020-06-19	14408	C	T	14396	29874	NSP12b	P314L	SNP	RNA-dependent RNA polymerase, post-ribosomal frameshift
hCoV-19/Brazil/SP-354/2020|EPI_ISL_547574|2020-06-19	20133	C	T	20121	29874	NSP15	A171A	SNP_silent	endoRNAse
hCoV-19/Brazil/SP-354/2020|EPI_ISL_547574|2020-06-19	21604	G	T	21592	29874	S	Q14H	SNP	Spike
hCoV-19/Brazil/SP-354/2020|EPI_ISL_547574|2020-06-19	23403	A	G	23391	29874	S	D614G	SNP	Spike
hCoV-19/Brazil/SP-354/2020|EPI_ISL_547574|2020-06-19	27299	T	C	27287	29874	ORF6	I33T	SNP	ORF6 protein
hCoV-19/Brazil/SP-354/2020|EPI_ISL_547574|2020-06-19	28881	GGG	AAC	28869	29874	N	RG203KR	SNP	Nucleocapsid protein
hCoV-19/Brazil/SP-354/2020|EPI_ISL_547574|2020-06-19	29148	T	C	29136	29874	N	I292T	SNP	Nucleocapsid protein
hCoV-19/Brazil/SE-6529/2020|EPI_ISL_541372|2020-03-27	223	A	T	181	29736	5'UTR	223	extragenic	NA
hCoV-19/Brazil/SE-6529/2020|EPI_ISL_541372|2020-03-27	241	C	T	199	29736	5'UTR	241	extragenic	NA
hCoV-19/Brazil/SE-6529/2020|EPI_ISL_541372|2020-03-27	3037	C	T	2995	29736	NSP3	F106F	SNP_silent	Predicted phosphoesterase, papain-like proteinase
hCoV-19/Brazil/SE-6529/2020|EPI_ISL_541372|2020-03-27	6258	C	T	6216	29736	NSP3	T1180I	SNP	Predicted phosphoesterase, papain-like proteinase
hCoV-19/Brazil/SE-6529/2020|EPI_ISL_541372|2020-03-27	14408	C	T	14366	29736	NSP12b	P314L	SNP	RNA-dependent RNA polymerase, post-ribosomal frameshift
hCoV-19/Brazil/SE-6529/2020|EPI_ISL_541372|2020-03-27	23403	A	G	23361	29736	S	D614G	SNP	Spike
hCoV-19/Brazil/SE-6529/2020|EPI_ISL_541372|2020-03-27	25088	G	T	25046	29736	S	V1176F	SNP	Spike
hCoV-19/Brazil/SE-6529/2020|EPI_ISL_541372|2020-03-27	28881	GGG	AAC	28839	29736	N	RG203KR	SNP	Nucleocapsid protein
hCoV-19/Brazil/SP-L7-CD79/2020|EPI_ISL_476445|2020-03-23	223	A	T	169	29782	5'UTR	223	extragenic	NA
hCoV-19/Brazil/SP-L7-CD79/2020|EPI_ISL_476445|2020-03-23	241	C	T	187	29782	5'UTR	241	extragenic	NA
hCoV-19/Brazil/SP-L7-CD79/2020|EPI_ISL_476445|2020-03-23	3037	C	T	2983	29782	NSP3	F106F	SNP_silent	Predicted phosphoesterase, papain-like proteinase
hCoV-19/Brazil/SP-L7-CD79/2020|EPI_ISL_476445|2020-03-23	6258	C	T	6204	29782	NSP3	T1180I	SNP	Predicted phosphoesterase, papain-like proteinase
hCoV-19/Brazil/SP-L7-CD79/2020|EPI_ISL_476445|2020-03-23	14408	C	T	14354	29782	NSP12b	P314L	SNP	RNA-dependent RNA polymerase, post-ribosomal frameshift
hCoV-19/Brazil/SP-L7-CD79/2020|EPI_ISL_476445|2020-03-23	23380	C	T	23326	29782	S	N606N	SNP_silent	Spike
hCoV-19/Brazil/SP-L7-CD79/2020|EPI_ISL_476445|2020-03-23	23403	A	G	23349	29782	S	D614G	SNP	Spike
hCoV-19/Brazil/SP-L7-CD79/2020|EPI_ISL_476445|2020-03-23	25088	G	T	25034	29782	S	V1176F	SNP	Spike
hCoV-19/Brazil/SP-L7-CD79/2020|EPI_ISL_476445|2020-03-23	27240	G	T	27186	29782	ORF6	E13D	SNP	ORF6 protein
hCoV-19/Brazil/SP-L7-CD79/2020|EPI_ISL_476445|2020-03-23	28881	GGG	AAC	28827	29782	N	RG203KR	SNP	Nucleocapsid protein
hCoV-19/Brazil/SP-L7-CD79/2020|EPI_ISL_476445|2020-03-23	29773	G	T	29719	29782	3'UTR	29773	extragenic	NA
hCoV-19/Brazil/SP-L9-CD118/2020|EPI_ISL_476469|2020-03-24	223	A	T	169	29782	5'UTR	223	extragenic	NA
hCoV-19/Brazil/SP-L9-CD118/2020|EPI_ISL_476469|2020-03-24	241	C	T	187	29782	5'UTR	241	extragenic	NA
hCoV-19/Brazil/SP-L9-CD118/2020|EPI_ISL_476469|2020-03-24	2881	C	T	2827	29782	NSP3	A54A	SNP_silent	Predicted phosphoesterase, papain-like proteinase
hCoV-19/Brazil/SP-L9-CD118/2020|EPI_ISL_476469|2020-03-24	3037	C	T	2983	29782	NSP3	F106F	SNP_silent	Predicted phosphoesterase, papain-like proteinase
hCoV-19/Brazil/SP-L9-CD118/2020|EPI_ISL_476469|2020-03-24	6258	C	T	6204	29782	NSP3	T1180I	SNP	Predicted phosphoesterase, papain-like proteinase
hCoV-19/Brazil/SP-L9-CD118/2020|EPI_ISL_476469|2020-03-24	14408	C	T	14354	29782	NSP12b	P314L	SNP	RNA-dependent RNA polymerase, post-ribosomal frameshift
hCoV-19/Brazil/SP-L9-CD118/2020|EPI_ISL_476469|2020-03-24	23380	C	T	23326	29782	S	N606N	SNP_silent	Spike
hCoV-19/Brazil/SP-L9-CD118/2020|EPI_ISL_476469|2020-03-24	23403	A	G	23349	29782	S	D614G	SNP	Spike
hCoV-19/Brazil/SP-L9-CD118/2020|EPI_ISL_476469|2020-03-24	25088	G	T	25034	29782	S	V1176F	SNP	Spike
hCoV-19/Brazil/SP-L9-CD118/2020|EPI_ISL_476469|2020-03-24	27240	G	T	27186	29782	ORF6	E13D	SNP	ORF6 protein
hCoV-19/Brazil/SP-L9-CD118/2020|EPI_ISL_476469|2020-03-24	28881	GGG	AAC	28827	29782	N	RG203KR	SNP	Nucleocapsid protein
hCoV-19/Brazil/SP-L9-CD118/2020|EPI_ISL_476469|2020-03-24	29773	G	T	29719	29782	3'UTR	29773	extragenic	NA
hCoV-19/Brazil/AC-IEC-162535/2020|EPI_ISL_458139|2020-03-18	241	C	T	241	29903	5'UTR	241	extragenic	NA
hCoV-19/Brazil/AC-IEC-162535/2020|EPI_ISL_458139|2020-03-18	3037	C	T	3037	29903	NSP3	F106F	SNP_silent	Predicted phosphoesterase, papain-like proteinase
hCoV-19/Brazil/AC-IEC-162535/2020|EPI_ISL_458139|2020-03-18	7677	G	T	7677	29903	NSP3	R1653I	SNP	Predicted phosphoesterase, papain-like proteinase
hCoV-19/Brazil/AC-IEC-162535/2020|EPI_ISL_458139|2020-03-18	14408	C	T	14408	29903	NSP12b	P314L	SNP	RNA-dependent RNA polymerase, post-ribosomal frameshift
hCoV-19/Brazil/AC-IEC-162535/2020|EPI_ISL_458139|2020-03-18	21058	C	T	21058	29903	NSP16	P134S	SNP	2'-O-ribose methyltransferase
hCoV-19/Brazil/AC-IEC-162535/2020|EPI_ISL_458139|2020-03-18	23403	A	G	23403	29903	S	D614G	SNP	Spike
hCoV-19/Brazil/AC-IEC-162535/2020|EPI_ISL_458139|2020-03-18	27299	T	C	27299	29903	ORF6	I33T	SNP	ORF6 protein
hCoV-19/Brazil/AC-IEC-162535/2020|EPI_ISL_458139|2020-03-18	28881	GGG	AAC	28881	29903	N	RG203KR	SNP	Nucleocapsid protein
hCoV-19/Brazil/AC-IEC-162535/2020|EPI_ISL_458139|2020-03-18	29148	T	C	29148	29903	N	I292T	SNP	Nucleocapsid protein
hCoV-19/Brazil/AL-837/2020|EPI_ISL_427292|2020-03-18	241	C	T	202	29744	5'UTR	241	extragenic	NA
hCoV-19/Brazil/AL-837/2020|EPI_ISL_427292|2020-03-18	3037	C	T	2998	29744	NSP3	F106F	SNP_silent	Predicted phosphoesterase, papain-like proteinase
hCoV-19/Brazil/AL-837/2020|EPI_ISL_427292|2020-03-18	12053	C	T	12014	29744	NSP7	L71F	SNP	Non-Structural protein 7
hCoV-19/Brazil/AL-837/2020|EPI_ISL_427292|2020-03-18	14408	C	T	14369	29744	NSP12b	P314L	SNP	RNA-dependent RNA polymerase, post-ribosomal frameshift
hCoV-19/Brazil/AL-837/2020|EPI_ISL_427292|2020-03-18	23403	A	G	23364	29744	S	D614G	SNP	Spike
hCoV-19/Brazil/AL-837/2020|EPI_ISL_427292|2020-03-18	25088	G	T	25049	29744	S	V1176F	SNP	Spike
hCoV-19/Brazil/AL-837/2020|EPI_ISL_427292|2020-03-18	28881	GGG	AAC	28842	29744	N	RG203KR	SNP	Nucleocapsid protein
hCoV-19/Brazil/AP-IEC-161167/2020|EPI_ISL_450873|2020-03-17	241	C	T	241	29903	5'UTR	241	extragenic	NA
hCoV-19/Brazil/AP-IEC-161167/2020|EPI_ISL_450873|2020-03-17	3037	C	T	3037	29903	NSP3	F106F	SNP_silent	Predicted phosphoesterase, papain-like proteinase
hCoV-19/Brazil/AP-IEC-161167/2020|EPI_ISL_450873|2020-03-17	14408	C	T	14408	29903	NSP12b	P314L	SNP	RNA-dependent RNA polymerase, post-ribosomal frameshift
hCoV-19/Brazil/AP-IEC-161167/2020|EPI_ISL_450873|2020-03-17	23403	A	G	23403	29903	S	D614G	SNP	Spike
hCoV-19/Brazil/AP-IEC-161167/2020|EPI_ISL_450873|2020-03-17	27299	T	C	27299	29903	ORF6	I33T	SNP	ORF6 protein
hCoV-19/Brazil/AP-IEC-161167/2020|EPI_ISL_450873|2020-03-17	28881	GGG	AAC	28881	29903	N	RG203KR	SNP	Nucleocapsid protein
hCoV-19/Brazil/AP-IEC-161167/2020|EPI_ISL_450873|2020-03-17	29148	T	C	29148	29903	N	I292T	SNP	Nucleocapsid protein
hCoV-19/Brazil/AP-IEC-162620/2020|EPI_ISL_524792|2020-04-03	241	C	T	241	29903	5'UTR	241	extragenic	NA
hCoV-19/Brazil/AP-IEC-162620/2020|EPI_ISL_524792|2020-04-03	3037	C	T	3037	29903	NSP3	F106F	SNP_silent	Predicted phosphoesterase, papain-like proteinase
hCoV-19/Brazil/AP-IEC-162620/2020|EPI_ISL_524792|2020-04-03	14396	C	T	14396	29903	NSP12b	T310I	SNP	RNA-dependent RNA polymerase, post-ribosomal frameshift
hCoV-19/Brazil/AP-IEC-162620/2020|EPI_ISL_524792|2020-04-03	14408	C	T	14408	29903	NSP12b	P314L	SNP	RNA-dependent RNA polymerase, post-ribosomal frameshift
hCoV-19/Brazil/AP-IEC-162620/2020|EPI_ISL_524792|2020-04-03	23403	A	G	23403	29903	S	D614G	SNP	Spike
hCoV-19/Brazil/AP-IEC-162620/2020|EPI_ISL_524792|2020-04-03	27299	T	C	27299	29903	ORF6	I33T	SNP	ORF6 protein
hCoV-19/Brazil/AP-IEC-162620/2020|EPI_ISL_524792|2020-04-03	28881	GGG	AAC	28881	29903	N	RG203KR	SNP	Nucleocapsid protein
hCoV-19/Brazil/AP-IEC-162620/2020|EPI_ISL_524792|2020-04-03	29148	T	C	29148	29903	N	I292T	SNP	Nucleocapsid protein
hCoV-19/Brazil/AP-IEC-162741/2020|EPI_ISL_458138|2020-04-03	241	C	T	241	29903	5'UTR	241	extragenic	NA
hCoV-19/Brazil/AP-IEC-162741/2020|EPI_ISL_458138|2020-04-03	3037	C	T	3037	29903	NSP3	F106F	SNP_silent	Predicted phosphoesterase, papain-like proteinase
hCoV-19/Brazil/AP-IEC-162741/2020|EPI_ISL_458138|2020-04-03	10778	C	T	10778	29903	NSP5	P241P	SNP_silent	3C-like proteinase
hCoV-19/Brazil/AP-IEC-162741/2020|EPI_ISL_458138|2020-04-03	14408	C	T	14408	29903	NSP12b	P314L	SNP	RNA-dependent RNA polymerase, post-ribosomal frameshift
hCoV-19/Brazil/AP-IEC-162741/2020|EPI_ISL_458138|2020-04-03	23403	A	G	23403	29903	S	D614G	SNP	Spike
hCoV-19/Brazil/AP-IEC-162741/2020|EPI_ISL_458138|2020-04-03	23683	C	T	23683	29903	S	Y707Y	SNP_silent	Spike
hCoV-19/Brazil/AP-IEC-162741/2020|EPI_ISL_458138|2020-04-03	27299	T	C	27299	29903	ORF6	I33T	SNP	ORF6 protein
hCoV-19/Brazil/AP-IEC-162741/2020|EPI_ISL_458138|2020-04-03	28881	GGG	AAC	28881	29903	N	RG203KR	SNP	Nucleocapsid protein
hCoV-19/Brazil/AP-IEC-162741/2020|EPI_ISL_458138|2020-04-03	29148	T	C	29148	29903	N	I292T	SNP	Nucleocapsid protein
hCoV-19/Brazil/AP-IEC-162966/2020|EPI_ISL_458142|2020-04-05	241	C	T	241	29903	5'UTR	241	extragenic	NA
hCoV-19/Brazil/AP-IEC-162966/2020|EPI_ISL_458142|2020-04-05	3037	C	T	3037	29903	NSP3	F106F	SNP_silent	Predicted phosphoesterase, papain-like proteinase
hCoV-19/Brazil/AP-IEC-162966/2020|EPI_ISL_458142|2020-04-05	6433	C	T	6433	29903	NSP3	T1238T	SNP_silent	Predicted phosphoesterase, papain-like proteinase
hCoV-19/Brazil/AP-IEC-162966/2020|EPI_ISL_458142|2020-04-05	9286	C	T	9286	29903	NSP4	N244N	SNP_silent	Transmembrane protein
hCoV-19/Brazil/AP-IEC-162966/2020|EPI_ISL_458142|2020-04-05	14408	C	T	14408	29903	NSP12b	P314L	SNP	RNA-dependent RNA polymerase, post-ribosomal frameshift
hCoV-19/Brazil/AP-IEC-162966/2020|EPI_ISL_458142|2020-04-05	23403	A	G	23403	29903	S	D614G	SNP	Spike
hCoV-19/Brazil/AP-IEC-162966/2020|EPI_ISL_458142|2020-04-05	27299	T	C	27299	29903	ORF6	I33T	SNP	ORF6 protein
hCoV-19/Brazil/AP-IEC-162966/2020|EPI_ISL_458142|2020-04-05	28881	GGG	AAC	28881	29903	N	RG203KR	SNP	Nucleocapsid protein
hCoV-19/Brazil/AP-IEC-162966/2020|EPI_ISL_458142|2020-04-05	29148	T	C	29148	29903	N	I292T	SNP	Nucleocapsid protein
hCoV-19/Brazil/AP-IEC-163359/2020|EPI_ISL_524795|2020-04-09	241	C	T	241	29903	5'UTR	241	extragenic	NA
hCoV-19/Brazil/AP-IEC-163359/2020|EPI_ISL_524795|2020-04-09	3037	C	T	3037	29903	NSP3	F106F	SNP_silent	Predicted phosphoesterase, papain-like proteinase
hCoV-19/Brazil/AP-IEC-163359/2020|EPI_ISL_524795|2020-04-09	14408	C	T	14408	29903	NSP12b	P314L	SNP	RNA-dependent RNA polymerase, post-ribosomal frameshift
hCoV-19/Brazil/AP-IEC-163359/2020|EPI_ISL_524795|2020-04-09	23403	A	G	23403	29903	S	D614G	SNP	Spike
hCoV-19/Brazil/AP-IEC-163359/2020|EPI_ISL_524795|2020-04-09	27299	T	C	27299	29903	ORF6	I33T	SNP	ORF6 protein
hCoV-19/Brazil/AP-IEC-163359/2020|EPI_ISL_524795|2020-04-09	28881	GGG	AAC	28881	29903	N	RG203KR	SNP	Nucleocapsid protein
hCoV-19/Brazil/AP-IEC-163359/2020|EPI_ISL_524795|2020-04-09	29148	T	C	29148	29903	N	I292T	SNP	Nucleocapsid protein
hCoV-19/Brazil/AP-IEC-163972/2020|EPI_ISL_458144|2020-04-15	241	C	T	241	29903	5'UTR	241	extragenic	NA
hCoV-19/Brazil/AP-IEC-163972/2020|EPI_ISL_458144|2020-04-15	3037	C	T	3037	29903	NSP3	F106F	SNP_silent	Predicted phosphoesterase, papain-like proteinase
hCoV-19/Brazil/AP-IEC-163972/2020|EPI_ISL_458144|2020-04-15	14408	C	T	14408	29903	NSP12b	P314L	SNP	RNA-dependent RNA polymerase, post-ribosomal frameshift
hCoV-19/Brazil/AP-IEC-163972/2020|EPI_ISL_458144|2020-04-15	23403	A	G	23403	29903	S	D614G	SNP	Spike
hCoV-19/Brazil/AP-IEC-163972/2020|EPI_ISL_458144|2020-04-15	27299	T	C	27299	29903	ORF6	I33T	SNP	ORF6 protein
hCoV-19/Brazil/AP-IEC-163972/2020|EPI_ISL_458144|2020-04-15	28881	GGG	AAC	28881	29903	N	RG203KR	SNP	Nucleocapsid protein
hCoV-19/Brazil/AP-IEC-163972/2020|EPI_ISL_458144|2020-04-15	29148	T	C	29148	29903	N	I292T	SNP	Nucleocapsid protein
hCoV-19/Brazil/AP-IEC-164082/2020|EPI_ISL_458143|2020-04-15	241	C	T	241	29903	5'UTR	241	extragenic	NA
hCoV-19/Brazil/AP-IEC-164082/2020|EPI_ISL_458143|2020-04-15	3037	C	T	3037	29903	NSP3	F106F	SNP_silent	Predicted phosphoesterase, papain-like proteinase
hCoV-19/Brazil/AP-IEC-164082/2020|EPI_ISL_458143|2020-04-15	14408	C	T	14408	29903	NSP12b	P314L	SNP	RNA-dependent RNA polymerase, post-ribosomal frameshift
hCoV-19/Brazil/AP-IEC-164082/2020|EPI_ISL_458143|2020-04-15	23403	A	G	23403	29903	S	D614G	SNP	Spike
hCoV-19/Brazil/AP-IEC-164082/2020|EPI_ISL_458143|2020-04-15	27299	T	C	27299	29903	ORF6	I33T	SNP	ORF6 protein
hCoV-19/Brazil/AP-IEC-164082/2020|EPI_ISL_458143|2020-04-15	28881	GGG	AAC	28881	29903	N	RG203KR	SNP	Nucleocapsid protein
hCoV-19/Brazil/AP-IEC-164082/2020|EPI_ISL_458143|2020-04-15	29148	T	C	29148	29903	N	I292T	SNP	Nucleocapsid protein
hCoV-19/Brazil/AP-IEC-164346/2020|EPI_ISL_458145|2020-04-20	241	C	T	241	29903	5'UTR	241	extragenic	NA
hCoV-19/Brazil/AP-IEC-164346/2020|EPI_ISL_458145|2020-04-20	3037	C	T	3037	29903	NSP3	F106F	SNP_silent	Predicted phosphoesterase, papain-like proteinase
hCoV-19/Brazil/AP-IEC-164346/2020|EPI_ISL_458145|2020-04-20	14408	C	T	14408	29903	NSP12b	P314L	SNP	RNA-dependent RNA polymerase, post-ribosomal frameshift
hCoV-19/Brazil/AP-IEC-164346/2020|EPI_ISL_458145|2020-04-20	23403	A	G	23403	29903	S	D614G	SNP	Spike
hCoV-19/Brazil/AP-IEC-164346/2020|EPI_ISL_458145|2020-04-20	25721	C	T	25721	29903	ORF3a	A110V	SNP	ORF3a protein
hCoV-19/Brazil/AP-IEC-164346/2020|EPI_ISL_458145|2020-04-20	27047	G	C	27047	29903	M	T175T	SNP_silent	Membrane
hCoV-19/Brazil/AP-IEC-164346/2020|EPI_ISL_458145|2020-04-20	27299	T	C	27299	29903	ORF6	I33T	SNP	ORF6 protein
hCoV-19/Brazil/AP-IEC-164346/2020|EPI_ISL_458145|2020-04-20	28881	GGG	AAC	28881	29903	N	RG203KR	SNP	Nucleocapsid protein
hCoV-19/Brazil/AP-IEC-164346/2020|EPI_ISL_458145|2020-04-20	29148	T	C	29148	29903	N	I292T	SNP	Nucleocapsid protein
hCoV-19/Brazil/AP-IEC-164920/2020|EPI_ISL_524796|2020-04-23	241	C	T	241	29903	5'UTR	241	extragenic	NA
hCoV-19/Brazil/AP-IEC-164920/2020|EPI_ISL_524796|2020-04-23	3037	C	T	3037	29903	NSP3	F106F	SNP_silent	Predicted phosphoesterase, papain-like proteinase
hCoV-19/Brazil/AP-IEC-164920/2020|EPI_ISL_524796|2020-04-23	14408	C	T	14408	29903	NSP12b	P314L	SNP	RNA-dependent RNA polymerase, post-ribosomal frameshift
hCoV-19/Brazil/AP-IEC-164920/2020|EPI_ISL_524796|2020-04-23	23403	A	G	23403	29903	S	D614G	SNP	Spike
hCoV-19/Brazil/AP-IEC-164920/2020|EPI_ISL_524796|2020-04-23	27299	T	C	27299	29903	ORF6	I33T	SNP	ORF6 protein
hCoV-19/Brazil/AP-IEC-164920/2020|EPI_ISL_524796|2020-04-23	28881	GGG	AAC	28881	29903	N	RG203KR	SNP	Nucleocapsid protein
hCoV-19/Brazil/AP-IEC-164920/2020|EPI_ISL_524796|2020-04-23	29148	T	C	29148	29903	N	I292T	SNP	Nucleocapsid protein
hCoV-19/Brazil/AP-IEC-165513/2020|EPI_ISL_524784|2020-04-29	241	C	T	241	29903	5'UTR	241	extragenic	NA
hCoV-19/Brazil/AP-IEC-165513/2020|EPI_ISL_524784|2020-04-29	3037	C	T	3037	29903	NSP3	F106F	SNP_silent	Predicted phosphoesterase, papain-like proteinase
hCoV-19/Brazil/AP-IEC-165513/2020|EPI_ISL_524784|2020-04-29	9430	C	T	9430	29903	NSP4	I292I	SNP_silent	Transmembrane protein
hCoV-19/Brazil/AP-IEC-165513/2020|EPI_ISL_524784|2020-04-29	14220	C	T	14220	29903	NSP12b	D251D	SNP_silent	RNA-dependent RNA polymerase, post-ribosomal frameshift
hCoV-19/Brazil/AP-IEC-165513/2020|EPI_ISL_524784|2020-04-29	14408	C	T	14408	29903	NSP12b	P314L	SNP	RNA-dependent RNA polymerase, post-ribosomal frameshift
hCoV-19/Brazil/AP-IEC-165513/2020|EPI_ISL_524784|2020-04-29	23403	A	G	23403	29903	S	D614G	SNP	Spike
hCoV-19/Brazil/AP-IEC-165513/2020|EPI_ISL_524784|2020-04-29	27299	T	C	27299	29903	ORF6	I33T	SNP	ORF6 protein
hCoV-19/Brazil/AP-IEC-165513/2020|EPI_ISL_524784|2020-04-29	28603	C	T	28603	29903	N	F110F	SNP_silent	Nucleocapsid protein
hCoV-19/Brazil/AP-IEC-165513/2020|EPI_ISL_524784|2020-04-29	28881	GGG	AAC	28881	29903	N	RG203KR	SNP	Nucleocapsid protein
hCoV-19/Brazil/AP-IEC-165513/2020|EPI_ISL_524784|2020-04-29	29027	G	T	29027	29903	N	A252S	SNP	Nucleocapsid protein
hCoV-19/Brazil/AP-IEC-165513/2020|EPI_ISL_524784|2020-04-29	29148	T	C	29148	29903	N	I292T	SNP	Nucleocapsid protein
hCoV-19/Brazil/AP-IEC-165669/2020|EPI_ISL_524793|2020-04-29	241	C	T	241	29903	5'UTR	241	extragenic	NA
hCoV-19/Brazil/AP-IEC-165669/2020|EPI_ISL_524793|2020-04-29	3037	C	T	3037	29903	NSP3	F106F	SNP_silent	Predicted phosphoesterase, papain-like proteinase
hCoV-19/Brazil/AP-IEC-165669/2020|EPI_ISL_524793|2020-04-29	14396	C	T	14396	29903	NSP12b	T310I	SNP	RNA-dependent RNA polymerase, post-ribosomal frameshift
hCoV-19/Brazil/AP-IEC-165669/2020|EPI_ISL_524793|2020-04-29	14408	C	T	14408	29903	NSP12b	P314L	SNP	RNA-dependent RNA polymerase, post-ribosomal frameshift
hCoV-19/Brazil/AP-IEC-165669/2020|EPI_ISL_524793|2020-04-29	23403	A	G	23403	29903	S	D614G	SNP	Spike
hCoV-19/Brazil/AP-IEC-165669/2020|EPI_ISL_524793|2020-04-29	27299	T	C	27299	29903	ORF6	I33T	SNP	ORF6 protein
hCoV-19/Brazil/AP-IEC-165669/2020|EPI_ISL_524793|2020-04-29	28881	GGG	AAC	28881	29903	N	RG203KR	SNP	Nucleocapsid protein
hCoV-19/Brazil/AP-IEC-165669/2020|EPI_ISL_524793|2020-04-29	28887	C	T	28887	29903	N	T205I	SNP	Nucleocapsid protein
hCoV-19/Brazil/AP-IEC-165669/2020|EPI_ISL_524793|2020-04-29	29148	T	C	29148	29903	N	I292T	SNP	Nucleocapsid protein
hCoV-19/Brazil/BA-312/2020|EPI_ISL_415105|2020-03-04	241	C	T	215	29768	5'UTR	241	extragenic	NA
hCoV-19/Brazil/BA-312/2020|EPI_ISL_415105|2020-03-04	313	C	T	287	29768	NSP1	L16L	SNP_silent	Leader protein
hCoV-19/Brazil/BA-312/2020|EPI_ISL_415105|2020-03-04	3037	C	T	3011	29768	NSP3	F106F	SNP_silent	Predicted phosphoesterase, papain-like proteinase
hCoV-19/Brazil/BA-312/2020|EPI_ISL_415105|2020-03-04	14408	C	T	14382	29768	NSP12b	P314L	SNP	RNA-dependent RNA polymerase, post-ribosomal frameshift
hCoV-19/Brazil/BA-312/2020|EPI_ISL_415105|2020-03-04	23403	A	G	23377	29768	S	D614G	SNP	Spike
hCoV-19/Brazil/BA-312/2020|EPI_ISL_415105|2020-03-04	26945	A	T	26919	29768	M	G141G	SNP_silent	Membrane
hCoV-19/Brazil/BA-312/2020|EPI_ISL_415105|2020-03-04	28881	GGG	AAC	28855	29768	N	RG203KR	SNP	Nucleocapsid protein
hCoV-19/Brazil/BA-510/2020|EPI_ISL_427293|2020-03-06	241	C	T	203	29823	5'UTR	241	extragenic	NA
hCoV-19/Brazil/BA-510/2020|EPI_ISL_427293|2020-03-06	313	C	T	275	29823	NSP1	L16L	SNP_silent	Leader protein
hCoV-19/Brazil/BA-510/2020|EPI_ISL_427293|2020-03-06	3037	C	T	2999	29823	NSP3	F106F	SNP_silent	Predicted phosphoesterase, papain-like proteinase
hCoV-19/Brazil/BA-510/2020|EPI_ISL_427293|2020-03-06	14408	C	T	14370	29823	NSP12b	P314L	SNP	RNA-dependent RNA polymerase, post-ribosomal frameshift
hCoV-19/Brazil/BA-510/2020|EPI_ISL_427293|2020-03-06	23403	A	G	23365	29823	S	D614G	SNP	Spike
hCoV-19/Brazil/BA-510/2020|EPI_ISL_427293|2020-03-06	26945	A	T	26907	29823	M	G141G	SNP_silent	Membrane
hCoV-19/Brazil/BA-510/2020|EPI_ISL_427293|2020-03-06	28881	GGG	AAC	28843	29823	N	RG203KR	SNP	Nucleocapsid protein
hCoV-19/Brazil/CE-L16-CD344/2020|EPI_ISL_476288|2020-03-30	241	C	T	187	29782	5'UTR	241	extragenic	NA
hCoV-19/Brazil/CE-L16-CD344/2020|EPI_ISL_476288|2020-03-30	3037	C	T	2983	29782	NSP3	F106F	SNP_silent	Predicted phosphoesterase, papain-like proteinase
hCoV-19/Brazil/CE-L16-CD344/2020|EPI_ISL_476288|2020-03-30	14408	C	T	14354	29782	NSP12b	P314L	SNP	RNA-dependent RNA polymerase, post-ribosomal frameshift
hCoV-19/Brazil/CE-L16-CD344/2020|EPI_ISL_476288|2020-03-30	15324	C	T	15270	29782	NSP12b	N619N	SNP_silent	RNA-dependent RNA polymerase, post-ribosomal frameshift
hCoV-19/Brazil/CE-L16-CD344/2020|EPI_ISL_476288|2020-03-30	16428	C	T	16374	29782	NSP13	Y64Y	SNP_silent	Helicase
hCoV-19/Brazil/CE-L16-CD344/2020|EPI_ISL_476288|2020-03-30	23403	A	G	23349	29782	S	D614G	SNP	Spike
hCoV-19/Brazil/CE-L16-CD346/2020|EPI_ISL_476289|2020-03-30	241	C	T	187	29782	5'UTR	241	extragenic	NA
hCoV-19/Brazil/CE-L16-CD346/2020|EPI_ISL_476289|2020-03-30	2015	A	G	1961	29782	NSP2	M404V	SNP	Non-Structural protein 2
hCoV-19/Brazil/CE-L16-CD346/2020|EPI_ISL_476289|2020-03-30	3018	C	T	2964	29782	NSP3	S100L	SNP	Predicted phosphoesterase, papain-like proteinase
hCoV-19/Brazil/CE-L16-CD346/2020|EPI_ISL_476289|2020-03-30	3037	C	T	2983	29782	NSP3	F106F	SNP_silent	Predicted phosphoesterase, papain-like proteinase
hCoV-19/Brazil/CE-L16-CD346/2020|EPI_ISL_476289|2020-03-30	9080	C	T	9026	29782	NSP4	V175V	SNP_silent	Transmembrane protein
hCoV-19/Brazil/CE-L16-CD346/2020|EPI_ISL_476289|2020-03-30	14408	C	T	14354	29782	NSP12b	P314L	SNP	RNA-dependent RNA polymerase, post-ribosomal frameshift
hCoV-19/Brazil/CE-L16-CD346/2020|EPI_ISL_476289|2020-03-30	15324	C	T	15270	29782	NSP12b	N619N	SNP_silent	RNA-dependent RNA polymerase, post-ribosomal frameshift
hCoV-19/Brazil/CE-L16-CD346/2020|EPI_ISL_476289|2020-03-30	16428	C	T	16374	29782	NSP13	Y64Y	SNP_silent	Helicase
hCoV-19/Brazil/CE-L16-CD346/2020|EPI_ISL_476289|2020-03-30	23403	A	G	23349	29782	S	D614G	SNP	Spike
hCoV-19/Brazil/DF-0001/2020|EPI_ISL_426580|2020-03-13	241	C	T	187	29782	5'UTR	241	extragenic	NA
hCoV-19/Brazil/DF-0001/2020|EPI_ISL_426580|2020-03-13	3037	C	T	2983	29782	NSP3	F106F	SNP_silent	Predicted phosphoesterase, papain-like proteinase
hCoV-19/Brazil/DF-0001/2020|EPI_ISL_426580|2020-03-13	14408	C	T	14354	29782	NSP12b	P314L	SNP	RNA-dependent RNA polymerase, post-ribosomal frameshift
hCoV-19/Brazil/DF-0001/2020|EPI_ISL_426580|2020-03-13	23403	A	G	23349	29782	S	D614G	SNP	Spike
hCoV-19/Brazil/DF-0001/2020|EPI_ISL_426580|2020-03-13	28881	GGG	AAC	28827	29782	N	RG203KR	SNP	Nucleocapsid protein
hCoV-19/Brazil/DF-0001/2020|EPI_ISL_426580|2020-03-13	29148	T	C	29094	29782	N	I292T	SNP	Nucleocapsid protein
hCoV-19/Brazil/DF-615i/2020|EPI_ISL_427294|2020-03-13	241	C	T	202	29741	5'UTR	241	extragenic	NA
hCoV-19/Brazil/DF-615i/2020|EPI_ISL_427294|2020-03-13	3037	C	T	2998	29741	NSP3	F106F	SNP_silent	Predicted phosphoesterase, papain-like proteinase
hCoV-19/Brazil/DF-615i/2020|EPI_ISL_427294|2020-03-13	14408	C	T	14369	29741	NSP12b	P314L	SNP	RNA-dependent RNA polymerase, post-ribosomal frameshift
hCoV-19/Brazil/DF-615i/2020|EPI_ISL_427294|2020-03-13	23403	A	G	23364	29741	S	D614G	SNP	Spike
hCoV-19/Brazil/DF-615i/2020|EPI_ISL_427294|2020-03-13	27299	T	C	27260	29741	ORF6	I33T	SNP	ORF6 protein
hCoV-19/Brazil/DF-615i/2020|EPI_ISL_427294|2020-03-13	28881	GGG	AAC	28842	29741	N	RG203KR	SNP	Nucleocapsid protein
hCoV-19/Brazil/DF-615i/2020|EPI_ISL_427294|2020-03-13	29148	T	C	29109	29741	N	I292T	SNP	Nucleocapsid protein
hCoV-19/Brazil/DF-619i/2020|EPI_ISL_427295|2020-03-13	241	C	T	202	29741	5'UTR	241	extragenic	NA
hCoV-19/Brazil/DF-619i/2020|EPI_ISL_427295|2020-03-13	3037	C	T	2998	29741	NSP3	F106F	SNP_silent	Predicted phosphoesterase, papain-like proteinase
hCoV-19/Brazil/DF-619i/2020|EPI_ISL_427295|2020-03-13	14408	C	T	14369	29741	NSP12b	P314L	SNP	RNA-dependent RNA polymerase, post-ribosomal frameshift
hCoV-19/Brazil/DF-619i/2020|EPI_ISL_427295|2020-03-13	23403	A	G	23364	29741	S	D614G	SNP	Spike
hCoV-19/Brazil/DF-619i/2020|EPI_ISL_427295|2020-03-13	27299	T	C	27260	29741	ORF6	I33T	SNP	ORF6 protein
hCoV-19/Brazil/DF-619i/2020|EPI_ISL_427295|2020-03-13	28881	GGG	AAC	28842	29741	N	RG203KR	SNP	Nucleocapsid protein
hCoV-19/Brazil/DF-619i/2020|EPI_ISL_427295|2020-03-13	29148	T	C	29109	29741	N	I292T	SNP	Nucleocapsid protein
hCoV-19/Brazil/DF-861/2020|EPI_ISL_427296|2020-03-23	241	C	T	233	29775	5'UTR	241	extragenic	NA
hCoV-19/Brazil/DF-861/2020|EPI_ISL_427296|2020-03-23	3037	C	T	3029	29775	NSP3	F106F	SNP_silent	Predicted phosphoesterase, papain-like proteinase
hCoV-19/Brazil/DF-861/2020|EPI_ISL_427296|2020-03-23	7504	C	T	7496	29775	NSP3	Y1595Y	SNP_silent	Predicted phosphoesterase, papain-like proteinase
hCoV-19/Brazil/DF-861/2020|EPI_ISL_427296|2020-03-23	14408	C	T	14400	29775	NSP12b	P314L	SNP	RNA-dependent RNA polymerase, post-ribosomal frameshift
hCoV-19/Brazil/DF-861/2020|EPI_ISL_427296|2020-03-23	23403	A	G	23395	29775	S	D614G	SNP	Spike
hCoV-19/Brazil/DF-861/2020|EPI_ISL_427296|2020-03-23	27299	T	C	27291	29775	ORF6	I33T	SNP	ORF6 protein
hCoV-19/Brazil/DF-861/2020|EPI_ISL_427296|2020-03-23	28881	GGG	AAC	28873	29775	N	RG203KR	SNP	Nucleocapsid protein
hCoV-19/Brazil/DF-861/2020|EPI_ISL_427296|2020-03-23	29148	T	C	29140	29775	N	I292T	SNP	Nucleocapsid protein
hCoV-19/Brazil/DF-862/2020|EPI_ISL_427297|2020-03-23	241	C	T	201	29740	5'UTR	241	extragenic	NA
hCoV-19/Brazil/DF-862/2020|EPI_ISL_427297|2020-03-23	3037	C	T	2997	29740	NSP3	F106F	SNP_silent	Predicted phosphoesterase, papain-like proteinase
hCoV-19/Brazil/DF-862/2020|EPI_ISL_427297|2020-03-23	14408	C	T	14368	29740	NSP12b	P314L	SNP	RNA-dependent RNA polymerase, post-ribosomal frameshift
hCoV-19/Brazil/DF-862/2020|EPI_ISL_427297|2020-03-23	23403	A	G	23363	29740	S	D614G	SNP	Spike
hCoV-19/Brazil/DF-862/2020|EPI_ISL_427297|2020-03-23	27299	T	C	27259	29740	ORF6	I33T	SNP	ORF6 protein
hCoV-19/Brazil/DF-862/2020|EPI_ISL_427297|2020-03-23	28881	GGG	AAC	28841	29740	N	RG203KR	SNP	Nucleocapsid protein
hCoV-19/Brazil/DF-862/2020|EPI_ISL_427297|2020-03-23	29148	T	C	29108	29740	N	I292T	SNP	Nucleocapsid protein
hCoV-19/Brazil/DF-891/2020|EPI_ISL_427298|2020-03-22	241	C	T	202	29742	5'UTR	241	extragenic	NA
hCoV-19/Brazil/DF-891/2020|EPI_ISL_427298|2020-03-22	3037	C	T	2998	29742	NSP3	F106F	SNP_silent	Predicted phosphoesterase, papain-like proteinase
hCoV-19/Brazil/DF-891/2020|EPI_ISL_427298|2020-03-22	14408	C	T	14369	29742	NSP12b	P314L	SNP	RNA-dependent RNA polymerase, post-ribosomal frameshift
hCoV-19/Brazil/DF-891/2020|EPI_ISL_427298|2020-03-22	23403	A	G	23364	29742	S	D614G	SNP	Spike
hCoV-19/Brazil/DF-891/2020|EPI_ISL_427298|2020-03-22	27299	T	C	27260	29742	ORF6	I33T	SNP	ORF6 protein
hCoV-19/Brazil/DF-891/2020|EPI_ISL_427298|2020-03-22	28881	GGG	AAC	28842	29742	N	RG203KR	SNP	Nucleocapsid protein
hCoV-19/Brazil/DF-891/2020|EPI_ISL_427298|2020-03-22	29148	T	C	29109	29742	N	I292T	SNP	Nucleocapsid protein
hCoV-19/Brazil/MA-IEC-162157/2020|EPI_ISL_524797|2020-03-24	241	C	T	241	29903	5'UTR	241	extragenic	NA
hCoV-19/Brazil/MA-IEC-162157/2020|EPI_ISL_524797|2020-03-24	3037	C	T	3037	29903	NSP3	F106F	SNP_silent	Predicted phosphoesterase, papain-like proteinase
hCoV-19/Brazil/MA-IEC-162157/2020|EPI_ISL_524797|2020-03-24	14408	C	T	14408	29903	NSP12b	P314L	SNP	RNA-dependent RNA polymerase, post-ribosomal frameshift
hCoV-19/Brazil/MA-IEC-162157/2020|EPI_ISL_524797|2020-03-24	23403	A	G	23403	29903	S	D614G	SNP	Spike
hCoV-19/Brazil/MA-IEC-162157/2020|EPI_ISL_524797|2020-03-24	27299	T	C	27299	29903	ORF6	I33T	SNP	ORF6 protein
hCoV-19/Brazil/MA-IEC-162157/2020|EPI_ISL_524797|2020-03-24	28881	GGG	AAC	28881	29903	N	RG203KR	SNP	Nucleocapsid protein
hCoV-19/Brazil/MA-IEC-162157/2020|EPI_ISL_524797|2020-03-24	29148	T	C	29148	29903	N	I292T	SNP	Nucleocapsid protein
hCoV-19/Brazil/MA-IEC-162466/2020|EPI_ISL_524791|2020-04-29	241	C	T	241	29903	5'UTR	241	extragenic	NA
hCoV-19/Brazil/MA-IEC-162466/2020|EPI_ISL_524791|2020-04-29	1613	C	T	1613	29903	NSP2	L270F	SNP	Non-Structural protein 2
hCoV-19/Brazil/MA-IEC-162466/2020|EPI_ISL_524791|2020-04-29	3037	C	T	3037	29903	NSP3	F106F	SNP_silent	Predicted phosphoesterase, papain-like proteinase
hCoV-19/Brazil/MA-IEC-162466/2020|EPI_ISL_524791|2020-04-29	11083	G	T	11083	29903	NSP6	L37F	SNP	Transmembrane protein
hCoV-19/Brazil/MA-IEC-162466/2020|EPI_ISL_524791|2020-04-29	14408	C	T	14408	29903	NSP12b	P314L	SNP	RNA-dependent RNA polymerase, post-ribosomal frameshift
hCoV-19/Brazil/MA-IEC-162466/2020|EPI_ISL_524791|2020-04-29	23403	A	G	23403	29903	S	D614G	SNP	Spike
hCoV-19/Brazil/MA-IEC-162466/2020|EPI_ISL_524791|2020-04-29	27299	T	C	27299	29903	ORF6	I33T	SNP	ORF6 protein
hCoV-19/Brazil/MA-IEC-162466/2020|EPI_ISL_524791|2020-04-29	28881	GGG	AAC	28881	29903	N	RG203KR	SNP	Nucleocapsid protein
hCoV-19/Brazil/MA-IEC-162466/2020|EPI_ISL_524791|2020-04-29	29148	T	C	29148	29903	N	I292T	SNP	Nucleocapsid protein
hCoV-19/Brazil/MA-IEC-163069/2020|EPI_ISL_458149|2020-04-06	241	C	T	241	29903	5'UTR	241	extragenic	NA
hCoV-19/Brazil/MA-IEC-163069/2020|EPI_ISL_458149|2020-04-06	3037	C	T	3037	29903	NSP3	F106F	SNP_silent	Predicted phosphoesterase, papain-like proteinase
hCoV-19/Brazil/MA-IEC-163069/2020|EPI_ISL_458149|2020-04-06	4534	C	T	4534	29903	NSP3	Y605Y	SNP_silent	Predicted phosphoesterase, papain-like proteinase
hCoV-19/Brazil/MA-IEC-163069/2020|EPI_ISL_458149|2020-04-06	6525	C	T	6525	29903	NSP3	T1269I	SNP	Predicted phosphoesterase, papain-like proteinase
hCoV-19/Brazil/MA-IEC-163069/2020|EPI_ISL_458149|2020-04-06	14408	C	T	14408	29903	NSP12b	P314L	SNP	RNA-dependent RNA polymerase, post-ribosomal frameshift
hCoV-19/Brazil/MA-IEC-163069/2020|EPI_ISL_458149|2020-04-06	18015	A	G	18015	29903	NSP13	P593P	SNP_silent	Helicase
hCoV-19/Brazil/MA-IEC-163069/2020|EPI_ISL_458149|2020-04-06	23403	A	G	23403	29903	S	D614G	SNP	Spike
hCoV-19/Brazil/MA-IEC-163069/2020|EPI_ISL_458149|2020-04-06	25710	C	T	25710	29903	ORF3a	L106L	SNP_silent	ORF3a protein
hCoV-19/Brazil/MA-IEC-163069/2020|EPI_ISL_458149|2020-04-06	27299	T	C	27299	29903	ORF6	I33T	SNP	ORF6 protein
hCoV-19/Brazil/MA-IEC-163069/2020|EPI_ISL_458149|2020-04-06	28881	GGG	AAC	28881	29903	N	RG203KR	SNP	Nucleocapsid protein
hCoV-19/Brazil/MA-IEC-163069/2020|EPI_ISL_458149|2020-04-06	29148	T	C	29148	29903	N	I292T	SNP	Nucleocapsid protein
hCoV-19/Brazil/MA-IEC-164827/2020|EPI_ISL_524788|2020-04-24	241	C	T	241	29903	5'UTR	241	extragenic	NA
hCoV-19/Brazil/MA-IEC-164827/2020|EPI_ISL_524788|2020-04-24	3037	C	T	3037	29903	NSP3	F106F	SNP_silent	Predicted phosphoesterase, papain-like proteinase
hCoV-19/Brazil/MA-IEC-164827/2020|EPI_ISL_524788|2020-04-24	14408	C	T	14408	29903	NSP12b	P314L	SNP	RNA-dependent RNA polymerase, post-ribosomal frameshift
hCoV-19/Brazil/MA-IEC-164827/2020|EPI_ISL_524788|2020-04-24	23403	A	G	23403	29903	S	D614G	SNP	Spike
hCoV-19/Brazil/MA-IEC-164827/2020|EPI_ISL_524788|2020-04-24	25338	A	C	25338	29903	S	D1259A	SNP	Spike
hCoV-19/Brazil/MA-IEC-164827/2020|EPI_ISL_524788|2020-04-24	27299	T	C	27299	29903	ORF6	I33T	SNP	ORF6 protein
hCoV-19/Brazil/MA-IEC-164827/2020|EPI_ISL_524788|2020-04-24	27750	G	T	27750	29903	ORF7a	K119N	SNP	ORF7a protein
hCoV-19/Brazil/MA-IEC-164827/2020|EPI_ISL_524788|2020-04-24	28881	GGG	AAC	28881	29903	N	RG203KR	SNP	Nucleocapsid protein
hCoV-19/Brazil/MA-IEC-164827/2020|EPI_ISL_524788|2020-04-24	29148	T	C	29148	29903	N	I292T	SNP	Nucleocapsid protein
hCoV-19/Brazil/MA-IEC-165398/2020|EPI_ISL_524790|2020-04-28	241	C	T	241	29903	5'UTR	241	extragenic	NA
hCoV-19/Brazil/MA-IEC-165398/2020|EPI_ISL_524790|2020-04-28	3037	C	T	3037	29903	NSP3	F106F	SNP_silent	Predicted phosphoesterase, papain-like proteinase
hCoV-19/Brazil/MA-IEC-165398/2020|EPI_ISL_524790|2020-04-28	11083	G	T	11083	29903	NSP6	L37F	SNP	Transmembrane protein
hCoV-19/Brazil/MA-IEC-165398/2020|EPI_ISL_524790|2020-04-28	14408	C	T	14408	29903	NSP12b	P314L	SNP	RNA-dependent RNA polymerase, post-ribosomal frameshift
hCoV-19/Brazil/MA-IEC-165398/2020|EPI_ISL_524790|2020-04-28	21147	T	C	21147	29903	NSP16	L163L	SNP_silent	2'-O-ribose methyltransferase
hCoV-19/Brazil/MA-IEC-165398/2020|EPI_ISL_524790|2020-04-28	23403	A	G	23403	29903	S	D614G	SNP	Spike
hCoV-19/Brazil/MA-IEC-165398/2020|EPI_ISL_524790|2020-04-28	27299	T	C	27299	29903	ORF6	I33T	SNP	ORF6 protein
hCoV-19/Brazil/MA-IEC-165398/2020|EPI_ISL_524790|2020-04-28	28881	GGG	AAC	28881	29903	N	RG203KR	SNP	Nucleocapsid protein
hCoV-19/Brazil/MA-IEC-165398/2020|EPI_ISL_524790|2020-04-28	29148	T	C	29148	29903	N	I292T	SNP	Nucleocapsid protein
hCoV-19/Brazil/MA-IEC-165425/2020|EPI_ISL_524794|2020-04-25	241	C	T	241	29903	5'UTR	241	extragenic	NA
hCoV-19/Brazil/MA-IEC-165425/2020|EPI_ISL_524794|2020-04-25	3037	C	T	3037	29903	NSP3	F106F	SNP_silent	Predicted phosphoesterase, papain-like proteinase
hCoV-19/Brazil/MA-IEC-165425/2020|EPI_ISL_524794|2020-04-25	8374	A	G	8374	29903	NSP3	V1885V	SNP_silent	Predicted phosphoesterase, papain-like proteinase
hCoV-19/Brazil/MA-IEC-165425/2020|EPI_ISL_524794|2020-04-25	14408	C	T	14408	29903	NSP12b	P314L	SNP	RNA-dependent RNA polymerase, post-ribosomal frameshift
hCoV-19/Brazil/MA-IEC-165425/2020|EPI_ISL_524794|2020-04-25	23403	A	G	23403	29903	S	D614G	SNP	Spike
hCoV-19/Brazil/MA-IEC-165425/2020|EPI_ISL_524794|2020-04-25	27299	T	C	27299	29903	ORF6	I33T	SNP	ORF6 protein
hCoV-19/Brazil/MA-IEC-165425/2020|EPI_ISL_524794|2020-04-25	28881	GGG	AAC	28881	29903	N	RG203KR	SNP	Nucleocapsid protein
hCoV-19/Brazil/MA-IEC-165425/2020|EPI_ISL_524794|2020-04-25	29148	T	C	29148	29903	N	I292T	SNP	Nucleocapsid protein
hCoV-19/Brazil/MA-IEC-166716/2020|EPI_ISL_524789|2020-05-05	241	C	T	241	29903	5'UTR	241	extragenic	NA
hCoV-19/Brazil/MA-IEC-166716/2020|EPI_ISL_524789|2020-05-05	1912	C	T	1912	29903	NSP2	S369S	SNP_silent	Non-Structural protein 2
hCoV-19/Brazil/MA-IEC-166716/2020|EPI_ISL_524789|2020-05-05	3037	C	T	3037	29903	NSP3	F106F	SNP_silent	Predicted phosphoesterase, papain-like proteinase
hCoV-19/Brazil/MA-IEC-166716/2020|EPI_ISL_524789|2020-05-05	14408	C	T	14408	29903	NSP12b	P314L	SNP	RNA-dependent RNA polymerase, post-ribosomal frameshift
hCoV-19/Brazil/MA-IEC-166716/2020|EPI_ISL_524789|2020-05-05	22224	C	T	22224	29903	S	S221L	SNP	Spike
hCoV-19/Brazil/MA-IEC-166716/2020|EPI_ISL_524789|2020-05-05	23403	A	G	23403	29903	S	D614G	SNP	Spike
hCoV-19/Brazil/MA-IEC-166716/2020|EPI_ISL_524789|2020-05-05	27297	C	A	27297	29903	ORF6	I32I	SNP_silent	ORF6 protein
hCoV-19/Brazil/MA-IEC-166716/2020|EPI_ISL_524789|2020-05-05	27299	T	C	27299	29903	ORF6	I33T	SNP	ORF6 protein
hCoV-19/Brazil/MA-IEC-166716/2020|EPI_ISL_524789|2020-05-05	28881	GGG	AAC	28881	29903	N	RG203KR	SNP	Nucleocapsid protein
hCoV-19/Brazil/MA-IEC-166716/2020|EPI_ISL_524789|2020-05-05	29148	T	C	29148	29903	N	I292T	SNP	Nucleocapsid protein
hCoV-19/Brazil/MA-IEC-166867/2020|EPI_ISL_524799|2020-05-08	241	C	T	241	29903	5'UTR	241	extragenic	NA
hCoV-19/Brazil/MA-IEC-166867/2020|EPI_ISL_524799|2020-05-08	3037	C	T	3037	29903	NSP3	F106F	SNP_silent	Predicted phosphoesterase, papain-like proteinase
hCoV-19/Brazil/MA-IEC-166867/2020|EPI_ISL_524799|2020-05-08	14408	C	T	14408	29903	NSP12b	P314L	SNP	RNA-dependent RNA polymerase, post-ribosomal frameshift
hCoV-19/Brazil/MA-IEC-166867/2020|EPI_ISL_524799|2020-05-08	23403	A	G	23403	29903	S	D614G	SNP	Spike
hCoV-19/Brazil/MA-IEC-166867/2020|EPI_ISL_524799|2020-05-08	27299	T	C	27299	29903	ORF6	I33T	SNP	ORF6 protein
hCoV-19/Brazil/MA-IEC-166867/2020|EPI_ISL_524799|2020-05-08	28881	GGG	AAC	28881	29903	N	RG203KR	SNP	Nucleocapsid protein
hCoV-19/Brazil/MA-IEC-166867/2020|EPI_ISL_524799|2020-05-08	29148	T	C	29148	29903	N	I292T	SNP	Nucleocapsid protein
hCoV-19/Brazil/MG-CV12/2020|EPI_ISL_429674|2020-03-11	241	C	T	122	29571	5'UTR	241	extragenic	NA
hCoV-19/Brazil/MG-CV12/2020|EPI_ISL_429674|2020-03-11	2091	C	T	1972	29571	NSP2	T429I	SNP	Non-Structural protein 2
hCoV-19/Brazil/MG-CV12/2020|EPI_ISL_429674|2020-03-11	3037	C	T	2918	29571	NSP3	F106F	SNP_silent	Predicted phosphoesterase, papain-like proteinase
hCoV-19/Brazil/MG-CV12/2020|EPI_ISL_429674|2020-03-11	14408	C	T	14289	29571	NSP12b	P314L	SNP	RNA-dependent RNA polymerase, post-ribosomal frameshift
hCoV-19/Brazil/MG-CV12/2020|EPI_ISL_429674|2020-03-11	16406	T	A	16287	29571	NSP13	V57D	SNP	Helicase
hCoV-19/Brazil/MG-CV12/2020|EPI_ISL_429674|2020-03-11	18877	C	T	18758	29571	NSP14	C279C	SNP_silent	3'-to-5' exonuclease
hCoV-19/Brazil/MG-CV12/2020|EPI_ISL_429674|2020-03-11	23403	A	G	23284	29571	S	D614G	SNP	Spike
hCoV-19/Brazil/MG-CV12/2020|EPI_ISL_429674|2020-03-11	25563	G	T	25444	29571	ORF3a	Q57H	SNP	ORF3a protein
hCoV-19/Brazil/MG-CV12/2020|EPI_ISL_429674|2020-03-11	26399	T	A	26280	29571	E	V52E	SNP	Envelope
hCoV-19/Brazil/MG-CV21/2020|EPI_ISL_429681|2020-03-16	241	C	T	236	29855	5'UTR	241	extragenic	NA
hCoV-19/Brazil/MG-CV21/2020|EPI_ISL_429681|2020-03-16	2113	C	T	2108	29855	NSP2	I436I	SNP_silent	Non-Structural protein 2
hCoV-19/Brazil/MG-CV21/2020|EPI_ISL_429681|2020-03-16	3037	C	T	3032	29855	NSP3	F106F	SNP_silent	Predicted phosphoesterase, papain-like proteinase
hCoV-19/Brazil/MG-CV21/2020|EPI_ISL_429681|2020-03-16	14408	C	T	14403	29855	NSP12b	P314L	SNP	RNA-dependent RNA polymerase, post-ribosomal frameshift
hCoV-19/Brazil/MG-CV21/2020|EPI_ISL_429681|2020-03-16	18877	C	T	18872	29855	NSP14	C279C	SNP_silent	3'-to-5' exonuclease
hCoV-19/Brazil/MG-CV21/2020|EPI_ISL_429681|2020-03-16	23403	A	G	23398	29855	S	D614G	SNP	Spike
hCoV-19/Brazil/MG-CV21/2020|EPI_ISL_429681|2020-03-16	25563	G	T	25558	29855	ORF3a	Q57H	SNP	ORF3a protein
hCoV-19/Brazil/MG-CV31/2020|EPI_ISL_429687|2020-03-17	241	C	T	235	29844	5'UTR	241	extragenic	NA
hCoV-19/Brazil/MG-CV31/2020|EPI_ISL_429687|2020-03-17	3037	C	T	3031	29844	NSP3	F106F	SNP_silent	Predicted phosphoesterase, papain-like proteinase
hCoV-19/Brazil/MG-CV31/2020|EPI_ISL_429687|2020-03-17	9145	T	A	9139	29844	NSP4	S197S	SNP_silent	Transmembrane protein
hCoV-19/Brazil/MG-CV31/2020|EPI_ISL_429687|2020-03-17	14408	C	T	14402	29844	NSP12b	P314L	SNP	RNA-dependent RNA polymerase, post-ribosomal frameshift
hCoV-19/Brazil/MG-CV31/2020|EPI_ISL_429687|2020-03-17	15346	C	A	15340	29844	NSP12b	L627I	SNP	RNA-dependent RNA polymerase, post-ribosomal frameshift
hCoV-19/Brazil/MG-CV31/2020|EPI_ISL_429687|2020-03-17	20268	A	G	20262	29844	NSP15	L216L	SNP_silent	endoRNAse
hCoV-19/Brazil/MG-CV31/2020|EPI_ISL_429687|2020-03-17	23403	A	G	23397	29844	S	D614G	SNP	Spike
hCoV-19/Brazil/MG-CV31/2020|EPI_ISL_429687|2020-03-17	23755	G	T	23749	29844	S	M731I	SNP	Spike
hCoV-19/Brazil/MG-CV32/2020|EPI_ISL_429688|2020-03-17	241	C	T	236	29857	5'UTR	241	extragenic	NA
hCoV-19/Brazil/MG-CV32/2020|EPI_ISL_429688|2020-03-17	3037	C	T	3032	29857	NSP3	F106F	SNP_silent	Predicted phosphoesterase, papain-like proteinase
hCoV-19/Brazil/MG-CV32/2020|EPI_ISL_429688|2020-03-17	9145	T	A	9140	29857	NSP4	S197S	SNP_silent	Transmembrane protein
hCoV-19/Brazil/MG-CV32/2020|EPI_ISL_429688|2020-03-17	14408	C	T	14403	29857	NSP12b	P314L	SNP	RNA-dependent RNA polymerase, post-ribosomal frameshift
hCoV-19/Brazil/MG-CV32/2020|EPI_ISL_429688|2020-03-17	23403	A	G	23398	29857	S	D614G	SNP	Spike
hCoV-19/Brazil/MG-CV32/2020|EPI_ISL_429688|2020-03-17	25793	G	T	25788	29857	ORF3a	R134L	SNP	ORF3a protein
hCoV-19/Brazil/MG-CV32/2020|EPI_ISL_429688|2020-03-17	28881	GGG	AAC	28876	29857	N	RG203KR	SNP	Nucleocapsid protein
hCoV-19/Brazil/MG-CV32/2020|EPI_ISL_429688|2020-03-17	29148	T	C	29143	29857	N	I292T	SNP	Nucleocapsid protein
hCoV-19/Brazil/MG-CV42/2020|EPI_ISL_429695|2020-03-20	241	C	T	169	29664	5'UTR	241	extragenic	NA
hCoV-19/Brazil/MG-CV42/2020|EPI_ISL_429695|2020-03-20	3037	C	T	2965	29664	NSP3	F106F	SNP_silent	Predicted phosphoesterase, papain-like proteinase
hCoV-19/Brazil/MG-CV42/2020|EPI_ISL_429695|2020-03-20	5658	T	A	5586	29664	NSP3	V980E	SNP	Predicted phosphoesterase, papain-like proteinase
hCoV-19/Brazil/MG-CV42/2020|EPI_ISL_429695|2020-03-20	14408	C	T	14336	29664	NSP12b	P314L	SNP	RNA-dependent RNA polymerase, post-ribosomal frameshift
hCoV-19/Brazil/MG-CV42/2020|EPI_ISL_429695|2020-03-20	23403	A	G	23331	29664	S	D614G	SNP	Spike
hCoV-19/Brazil/MG-CV49/2020|EPI_ISL_429702|2020-03-22	241	C	T	136	29591	5'UTR	241	extragenic	NA
hCoV-19/Brazil/MG-CV49/2020|EPI_ISL_429702|2020-03-22	3037	C	T	2932	29591	NSP3	F106F	SNP_silent	Predicted phosphoesterase, papain-like proteinase
hCoV-19/Brazil/MG-CV49/2020|EPI_ISL_429702|2020-03-22	14408	C	T	14303	29591	NSP12b	P314L	SNP	RNA-dependent RNA polymerase, post-ribosomal frameshift
hCoV-19/Brazil/MG-CV49/2020|EPI_ISL_429702|2020-03-22	15324	C	T	15219	29591	NSP12b	N619N	SNP_silent	RNA-dependent RNA polymerase, post-ribosomal frameshift
hCoV-19/Brazil/MG-CV49/2020|EPI_ISL_429702|2020-03-22	16428	C	T	16323	29591	NSP13	Y64Y	SNP_silent	Helicase
hCoV-19/Brazil/MG-CV49/2020|EPI_ISL_429702|2020-03-22	23403	A	G	23298	29591	S	D614G	SNP	Spike
hCoV-19/Brazil/PA-IEC-161548/2020|EPI_ISL_450874|2020-03-20	241	C	T	241	29903	5'UTR	241	extragenic	NA
hCoV-19/Brazil/PA-IEC-161548/2020|EPI_ISL_450874|2020-03-20	3037	C	T	3037	29903	NSP3	F106F	SNP_silent	Predicted phosphoesterase, papain-like proteinase
hCoV-19/Brazil/PA-IEC-161548/2020|EPI_ISL_450874|2020-03-20	14408	C	T	14408	29903	NSP12b	P314L	SNP	RNA-dependent RNA polymerase, post-ribosomal frameshift
hCoV-19/Brazil/PA-IEC-161548/2020|EPI_ISL_450874|2020-03-20	23403	A	G	23403	29903	S	D614G	SNP	Spike
hCoV-19/Brazil/PA-IEC-161548/2020|EPI_ISL_450874|2020-03-20	27299	T	C	27299	29903	ORF6	I33T	SNP	ORF6 protein
hCoV-19/Brazil/PA-IEC-161548/2020|EPI_ISL_450874|2020-03-20	28881	GGG	AAC	28881	29903	N	RG203KR	SNP	Nucleocapsid protein
hCoV-19/Brazil/PA-IEC-161548/2020|EPI_ISL_450874|2020-03-20	29148	T	C	29148	29903	N	I292T	SNP	Nucleocapsid protein
hCoV-19/Brazil/PA-IEC-162802/2020|EPI_ISL_458140|2020-04-07	241	C	T	241	29903	5'UTR	241	extragenic	NA
hCoV-19/Brazil/PA-IEC-162802/2020|EPI_ISL_458140|2020-04-07	3037	C	T	3037	29903	NSP3	F106F	SNP_silent	Predicted phosphoesterase, papain-like proteinase
hCoV-19/Brazil/PA-IEC-162802/2020|EPI_ISL_458140|2020-04-07	6319	A	G	6319	29903	NSP3	P1200P	SNP_silent	Predicted phosphoesterase, papain-like proteinase
hCoV-19/Brazil/PA-IEC-162802/2020|EPI_ISL_458140|2020-04-07	14408	C	T	14408	29903	NSP12b	P314L	SNP	RNA-dependent RNA polymerase, post-ribosomal frameshift
hCoV-19/Brazil/PA-IEC-162802/2020|EPI_ISL_458140|2020-04-07	23403	A	G	23403	29903	S	D614G	SNP	Spike
hCoV-19/Brazil/PA-IEC-162802/2020|EPI_ISL_458140|2020-04-07	25088	G	T	25088	29903	S	V1176F	SNP	Spike
hCoV-19/Brazil/PA-IEC-162802/2020|EPI_ISL_458140|2020-04-07	26149	T	C	26149	29903	ORF3a	S253P	SNP	ORF3a protein
hCoV-19/Brazil/PA-IEC-162802/2020|EPI_ISL_458140|2020-04-07	28881	GGG	AAC	28881	29903	N	RG203KR	SNP	Nucleocapsid protein
hCoV-19/Brazil/PA-IEC-163469/2020|EPI_ISL_524787|2020-04-15	241	C	T	241	29903	5'UTR	241	extragenic	NA
hCoV-19/Brazil/PA-IEC-163469/2020|EPI_ISL_524787|2020-04-15	3037	C	T	3037	29903	NSP3	F106F	SNP_silent	Predicted phosphoesterase, papain-like proteinase
hCoV-19/Brazil/PA-IEC-163469/2020|EPI_ISL_524787|2020-04-15	6319	A	G	6319	29903	NSP3	P1200P	SNP_silent	Predicted phosphoesterase, papain-like proteinase
hCoV-19/Brazil/PA-IEC-163469/2020|EPI_ISL_524787|2020-04-15	14408	C	T	14408	29903	NSP12b	P314L	SNP	RNA-dependent RNA polymerase, post-ribosomal frameshift
hCoV-19/Brazil/PA-IEC-163469/2020|EPI_ISL_524787|2020-04-15	23403	A	G	23403	29903	S	D614G	SNP	Spike
hCoV-19/Brazil/PA-IEC-163469/2020|EPI_ISL_524787|2020-04-15	25088	G	T	25088	29903	S	V1176F	SNP	Spike
hCoV-19/Brazil/PA-IEC-163469/2020|EPI_ISL_524787|2020-04-15	26149	T	C	26149	29903	ORF3a	S253P	SNP	ORF3a protein
hCoV-19/Brazil/PA-IEC-163469/2020|EPI_ISL_524787|2020-04-15	28881	GGG	AAC	28881	29903	N	RG203KR	SNP	Nucleocapsid protein
hCoV-19/Brazil/PA-IEC-164218/2020|EPI_ISL_458147|2020-04-24	241	C	T	241	29903	5'UTR	241	extragenic	NA
hCoV-19/Brazil/PA-IEC-164218/2020|EPI_ISL_458147|2020-04-24	3037	C	T	3037	29903	NSP3	F106F	SNP_silent	Predicted phosphoesterase, papain-like proteinase
hCoV-19/Brazil/PA-IEC-164218/2020|EPI_ISL_458147|2020-04-24	6319	A	G	6319	29903	NSP3	P1200P	SNP_silent	Predicted phosphoesterase, papain-like proteinase
hCoV-19/Brazil/PA-IEC-164218/2020|EPI_ISL_458147|2020-04-24	7926	C	T	7926	29903	NSP3	A1736V	SNP	Predicted phosphoesterase, papain-like proteinase
hCoV-19/Brazil/PA-IEC-164218/2020|EPI_ISL_458147|2020-04-24	14408	C	T	14408	29903	NSP12b	P314L	SNP	RNA-dependent RNA polymerase, post-ribosomal frameshift
hCoV-19/Brazil/PA-IEC-164218/2020|EPI_ISL_458147|2020-04-24	23403	A	G	23403	29903	S	D614G	SNP	Spike
hCoV-19/Brazil/PA-IEC-164218/2020|EPI_ISL_458147|2020-04-24	25088	G	T	25088	29903	S	V1176F	SNP	Spike
hCoV-19/Brazil/PA-IEC-164218/2020|EPI_ISL_458147|2020-04-24	26149	T	C	26149	29903	ORF3a	S253P	SNP	ORF3a protein
hCoV-19/Brazil/PA-IEC-164218/2020|EPI_ISL_458147|2020-04-24	27998	C	T	27998	29903	ORF8	D35D	SNP_silent	ORF8 protein
hCoV-19/Brazil/PA-IEC-164218/2020|EPI_ISL_458147|2020-04-24	28881	GGG	AAC	28881	29903	N	RG203KR	SNP	Nucleocapsid protein
hCoV-19/Brazil/PA-IEC-164239/2020|EPI_ISL_458141|2020-04-26	241	C	T	241	29903	5'UTR	241	extragenic	NA
hCoV-19/Brazil/PA-IEC-164239/2020|EPI_ISL_458141|2020-04-26	3037	C	T	3037	29903	NSP3	F106F	SNP_silent	Predicted phosphoesterase, papain-like proteinase
hCoV-19/Brazil/PA-IEC-164239/2020|EPI_ISL_458141|2020-04-26	6319	A	G	6319	29903	NSP3	P1200P	SNP_silent	Predicted phosphoesterase, papain-like proteinase
hCoV-19/Brazil/PA-IEC-164239/2020|EPI_ISL_458141|2020-04-26	14408	C	T	14408	29903	NSP12b	P314L	SNP	RNA-dependent RNA polymerase, post-ribosomal frameshift
hCoV-19/Brazil/PA-IEC-164239/2020|EPI_ISL_458141|2020-04-26	23403	A	G	23403	29903	S	D614G	SNP	Spike
hCoV-19/Brazil/PA-IEC-164239/2020|EPI_ISL_458141|2020-04-26	25088	G	T	25088	29903	S	V1176F	SNP	Spike
hCoV-19/Brazil/PA-IEC-164239/2020|EPI_ISL_458141|2020-04-26	25886	C	T	25886	29903	ORF3a	S165F	SNP	ORF3a protein
hCoV-19/Brazil/PA-IEC-164239/2020|EPI_ISL_458141|2020-04-26	26149	T	C	26149	29903	ORF3a	S253P	SNP	ORF3a protein
hCoV-19/Brazil/PA-IEC-164239/2020|EPI_ISL_458141|2020-04-26	28253	C	T	28253	29903	ORF8	F120F	SNP_silent	ORF8 protein
hCoV-19/Brazil/PA-IEC-164239/2020|EPI_ISL_458141|2020-04-26	28881	GGG	AAC	28881	29903	N	RG203KR	SNP	Nucleocapsid protein
hCoV-19/Brazil/PA-IEC-164684/2020|EPI_ISL_458148|2020-04-27	241	C	T	241	29903	5'UTR	241	extragenic	NA
hCoV-19/Brazil/PA-IEC-164684/2020|EPI_ISL_458148|2020-04-27	1060	C	T	1060	29903	NSP2	T85T	SNP_silent	Non-Structural protein 2
hCoV-19/Brazil/PA-IEC-164684/2020|EPI_ISL_458148|2020-04-27	2031	A	T	2031	29903	NSP2	D409V	SNP	Non-Structural protein 2
hCoV-19/Brazil/PA-IEC-164684/2020|EPI_ISL_458148|2020-04-27	3037	C	T	3037	29903	NSP3	F106F	SNP_silent	Predicted phosphoesterase, papain-like proteinase
hCoV-19/Brazil/PA-IEC-164684/2020|EPI_ISL_458148|2020-04-27	12374	C	T	12374	29903	NSP8	L95F	SNP	Non-Structural protein 8
hCoV-19/Brazil/PA-IEC-164684/2020|EPI_ISL_458148|2020-04-27	14408	C	T	14408	29903	NSP12b	P314L	SNP	RNA-dependent RNA polymerase, post-ribosomal frameshift
hCoV-19/Brazil/PA-IEC-164684/2020|EPI_ISL_458148|2020-04-27	23403	A	G	23403	29903	S	D614G	SNP	Spike
hCoV-19/Brazil/PA-IEC-164684/2020|EPI_ISL_458148|2020-04-27	26256	C	T	26256	29903	E	F4F	SNP_silent	Envelope
hCoV-19/Brazil/PA-IEC-164684/2020|EPI_ISL_458148|2020-04-27	27299	T	C	27299	29903	ORF6	I33T	SNP	ORF6 protein
hCoV-19/Brazil/PA-IEC-164684/2020|EPI_ISL_458148|2020-04-27	28881	GGG	AAC	28881	29903	N	RG203KR	SNP	Nucleocapsid protein
hCoV-19/Brazil/PA-IEC-164684/2020|EPI_ISL_458148|2020-04-27	29148	T	C	29148	29903	N	I292T	SNP	Nucleocapsid protein
hCoV-19/Brazil/PA-IEC-164747/2020|EPI_ISL_524783|2020-04-28	241	C	T	241	29903	5'UTR	241	extragenic	NA
hCoV-19/Brazil/PA-IEC-164747/2020|EPI_ISL_524783|2020-04-28	3037	C	T	3037	29903	NSP3	F106F	SNP_silent	Predicted phosphoesterase, papain-like proteinase
hCoV-19/Brazil/PA-IEC-164747/2020|EPI_ISL_524783|2020-04-28	6319	A	G	6319	29903	NSP3	P1200P	SNP_silent	Predicted phosphoesterase, papain-like proteinase
hCoV-19/Brazil/PA-IEC-164747/2020|EPI_ISL_524783|2020-04-28	14408	C	T	14408	29903	NSP12b	P314L	SNP	RNA-dependent RNA polymerase, post-ribosomal frameshift
hCoV-19/Brazil/PA-IEC-164747/2020|EPI_ISL_524783|2020-04-28	23403	A	G	23403	29903	S	D614G	SNP	Spike
hCoV-19/Brazil/PA-IEC-164747/2020|EPI_ISL_524783|2020-04-28	25088	G	T	25088	29903	S	V1176F	SNP	Spike
hCoV-19/Brazil/PA-IEC-164747/2020|EPI_ISL_524783|2020-04-28	26149	T	C	26149	29903	ORF3a	S253P	SNP	ORF3a protein
hCoV-19/Brazil/PA-IEC-164747/2020|EPI_ISL_524783|2020-04-28	27294	C	T	27294	29903	ORF6	Y31Y	SNP_silent	ORF6 protein
hCoV-19/Brazil/PA-IEC-164747/2020|EPI_ISL_524783|2020-04-28	28881	GGG	AAC	28881	29903	N	RG203KR	SNP	Nucleocapsid protein
hCoV-19/Brazil/PA-IEC-165302/2020|EPI_ISL_524786|2020-05-01	241	C	T	241	29903	5'UTR	241	extragenic	NA
hCoV-19/Brazil/PA-IEC-165302/2020|EPI_ISL_524786|2020-05-01	3037	C	T	3037	29903	NSP3	F106F	SNP_silent	Predicted phosphoesterase, papain-like proteinase
hCoV-19/Brazil/PA-IEC-165302/2020|EPI_ISL_524786|2020-05-01	6319	A	G	6319	29903	NSP3	P1200P	SNP_silent	Predicted phosphoesterase, papain-like proteinase
hCoV-19/Brazil/PA-IEC-165302/2020|EPI_ISL_524786|2020-05-01	14408	C	T	14408	29903	NSP12b	P314L	SNP	RNA-dependent RNA polymerase, post-ribosomal frameshift
hCoV-19/Brazil/PA-IEC-165302/2020|EPI_ISL_524786|2020-05-01	23403	A	G	23403	29903	S	D614G	SNP	Spike
hCoV-19/Brazil/PA-IEC-165302/2020|EPI_ISL_524786|2020-05-01	25088	G	T	25088	29903	S	V1176F	SNP	Spike
hCoV-19/Brazil/PA-IEC-165302/2020|EPI_ISL_524786|2020-05-01	26149	T	C	26149	29903	ORF3a	S253P	SNP	ORF3a protein
hCoV-19/Brazil/PA-IEC-165302/2020|EPI_ISL_524786|2020-05-01	27879	C	T	27879	29903	ORF7b	H42Y	SNP	ORF7b protein
hCoV-19/Brazil/PA-IEC-165302/2020|EPI_ISL_524786|2020-05-01	28881	GGG	AAC	28881	29903	N	RG203KR	SNP	Nucleocapsid protein
hCoV-19/Brazil/PA-IEC-165313/2020|EPI_ISL_524785|2020-05-05	241	C	T	241	29903	5'UTR	241	extragenic	NA
hCoV-19/Brazil/PA-IEC-165313/2020|EPI_ISL_524785|2020-05-05	3037	C	T	3037	29903	NSP3	F106F	SNP_silent	Predicted phosphoesterase, papain-like proteinase
hCoV-19/Brazil/PA-IEC-165313/2020|EPI_ISL_524785|2020-05-05	3167	G	A	3167	29903	NSP3	A150T	SNP	Predicted phosphoesterase, papain-like proteinase
hCoV-19/Brazil/PA-IEC-165313/2020|EPI_ISL_524785|2020-05-05	6295	A	G	6295	29903	NSP3	I1192M	SNP	Predicted phosphoesterase, papain-like proteinase
hCoV-19/Brazil/PA-IEC-165313/2020|EPI_ISL_524785|2020-05-05	6319	A	G	6319	29903	NSP3	P1200P	SNP_silent	Predicted phosphoesterase, papain-like proteinase
hCoV-19/Brazil/PA-IEC-165313/2020|EPI_ISL_524785|2020-05-05	14408	C	T	14408	29903	NSP12b	P314L	SNP	RNA-dependent RNA polymerase, post-ribosomal frameshift
hCoV-19/Brazil/PA-IEC-165313/2020|EPI_ISL_524785|2020-05-05	16092	C	T	16092	29903	NSP12b	Y875Y	SNP_silent	RNA-dependent RNA polymerase, post-ribosomal frameshift
hCoV-19/Brazil/PA-IEC-165313/2020|EPI_ISL_524785|2020-05-05	23403	A	G	23403	29903	S	D614G	SNP	Spike
hCoV-19/Brazil/PA-IEC-165313/2020|EPI_ISL_524785|2020-05-05	25088	G	T	25088	29903	S	V1176F	SNP	Spike
hCoV-19/Brazil/PA-IEC-165313/2020|EPI_ISL_524785|2020-05-05	26149	T	C	26149	29903	ORF3a	S253P	SNP	ORF3a protein
hCoV-19/Brazil/PA-IEC-165313/2020|EPI_ISL_524785|2020-05-05	28881	GGG	AAC	28881	29903	N	RG203KR	SNP	Nucleocapsid protein
hCoV-19/Brazil/PA-IEC-166687/2020|EPI_ISL_524800|2020-05-13	241	C	T	241	29903	5'UTR	241	extragenic	NA
hCoV-19/Brazil/PA-IEC-166687/2020|EPI_ISL_524800|2020-05-13	3037	C	T	3037	29903	NSP3	F106F	SNP_silent	Predicted phosphoesterase, papain-like proteinase
hCoV-19/Brazil/PA-IEC-166687/2020|EPI_ISL_524800|2020-05-13	4345	C	T	4345	29903	NSP3	I542I	SNP_silent	Predicted phosphoesterase, papain-like proteinase
hCoV-19/Brazil/PA-IEC-166687/2020|EPI_ISL_524800|2020-05-13	12721	G	A	12721	29903	NSP9	M12I	SNP	ssRNA-binding protein
hCoV-19/Brazil/PA-IEC-166687/2020|EPI_ISL_524800|2020-05-13	14408	C	T	14408	29903	NSP12b	P314L	SNP	RNA-dependent RNA polymerase, post-ribosomal frameshift
hCoV-19/Brazil/PA-IEC-166687/2020|EPI_ISL_524800|2020-05-13	15324	C	T	15324	29903	NSP12b	N619N	SNP_silent	RNA-dependent RNA polymerase, post-ribosomal frameshift
hCoV-19/Brazil/PA-IEC-166687/2020|EPI_ISL_524800|2020-05-13	16428	C	T	16428	29903	NSP13	Y64Y	SNP_silent	Helicase
hCoV-19/Brazil/PA-IEC-166687/2020|EPI_ISL_524800|2020-05-13	23403	A	G	23403	29903	S	D614G	SNP	Spike
hCoV-19/Brazil/PA-IEC-166687/2020|EPI_ISL_524800|2020-05-13	29095	C	T	29095	29903	N	F274F	SNP_silent	Nucleocapsid protein
hCoV-19/Brazil/PA-IEC-166687/2020|EPI_ISL_524800|2020-05-13	29477	G	C	29477	29903	N	D402H	SNP	Nucleocapsid protein
hCoV-19/Brazil/PA-IEC-166687/2020|EPI_ISL_524800|2020-05-13	29614	C	T	29614	29903	ORF10	C19C	SNP_silent	ORF10 protein
hCoV-19/Brazil/PB-IEC-161853/2020|EPI_ISL_524801|2020-03-19	241	C	T	241	29903	5'UTR	241	extragenic	NA
hCoV-19/Brazil/PB-IEC-161853/2020|EPI_ISL_524801|2020-03-19	3037	C	T	3037	29903	NSP3	F106F	SNP_silent	Predicted phosphoesterase, papain-like proteinase
hCoV-19/Brazil/PB-IEC-161853/2020|EPI_ISL_524801|2020-03-19	14408	C	T	14408	29903	NSP12b	P314L	SNP	RNA-dependent RNA polymerase, post-ribosomal frameshift
hCoV-19/Brazil/PB-IEC-161853/2020|EPI_ISL_524801|2020-03-19	15324	C	T	15324	29903	NSP12b	N619N	SNP_silent	RNA-dependent RNA polymerase, post-ribosomal frameshift
hCoV-19/Brazil/PB-IEC-161853/2020|EPI_ISL_524801|2020-03-19	16428	C	T	16428	29903	NSP13	Y64Y	SNP_silent	Helicase
hCoV-19/Brazil/PB-IEC-161853/2020|EPI_ISL_524801|2020-03-19	18651	G	T	18651	29903	NSP14	E204D	SNP	3'-to-5' exonuclease
hCoV-19/Brazil/PB-IEC-161853/2020|EPI_ISL_524801|2020-03-19	23403	A	G	23403	29903	S	D614G	SNP	Spike
hCoV-19/Brazil/PE-AMU0036/2020|EPI_ISL_502779|2020-06-24	241	C	T	216	29834	5'UTR	241	extragenic	NA
hCoV-19/Brazil/PE-AMU0036/2020|EPI_ISL_502779|2020-06-24	2857	C	T	2832	29834	NSP3	L46L	SNP_silent	Predicted phosphoesterase, papain-like proteinase
hCoV-19/Brazil/PE-AMU0036/2020|EPI_ISL_502779|2020-06-24	3037	C	T	3012	29834	NSP3	F106F	SNP_silent	Predicted phosphoesterase, papain-like proteinase
hCoV-19/Brazil/PE-AMU0036/2020|EPI_ISL_502779|2020-06-24	6756	T	C	6731	29834	NSP3	V1346A	SNP	Predicted phosphoesterase, papain-like proteinase
hCoV-19/Brazil/PE-AMU0036/2020|EPI_ISL_502779|2020-06-24	7743	G	T	7718	29834	NSP3	S1675I	SNP	Predicted phosphoesterase, papain-like proteinase
hCoV-19/Brazil/PE-AMU0036/2020|EPI_ISL_502779|2020-06-24	14408	C	T	14383	29834	NSP12b	P314L	SNP	RNA-dependent RNA polymerase, post-ribosomal frameshift
hCoV-19/Brazil/PE-AMU0036/2020|EPI_ISL_502779|2020-06-24	14848	C	G	14823	29834	NSP12b	L461V	SNP	RNA-dependent RNA polymerase, post-ribosomal frameshift
hCoV-19/Brazil/PE-AMU0036/2020|EPI_ISL_502779|2020-06-24	15762	T	C	15737	29834	NSP12b	G765G	SNP_silent	RNA-dependent RNA polymerase, post-ribosomal frameshift
hCoV-19/Brazil/PE-AMU0036/2020|EPI_ISL_502779|2020-06-24	23403	A	G	23378	29834	S	D614G	SNP	Spike
hCoV-19/Brazil/PE-AMU0036/2020|EPI_ISL_502779|2020-06-24	25435	T	G	25410	29834	ORF3a	L15V	SNP	ORF3a protein
hCoV-19/Brazil/PE-AMU0036/2020|EPI_ISL_502779|2020-06-24	29021	T	C	28996	29834	N	S250P	SNP	Nucleocapsid protein
hCoV-19/Brazil/PE-COV0260/2020|EPI_ISL_502875|2020-06-24	241	C	T	216	29834	5'UTR	241	extragenic	NA
hCoV-19/Brazil/PE-COV0260/2020|EPI_ISL_502875|2020-06-24	335	C	T	310	29834	NSP1	R24C	SNP	Leader protein
hCoV-19/Brazil/PE-COV0260/2020|EPI_ISL_502875|2020-06-24	2561	T	C	2536	29834	NSP2	P585P	SNP_silent	Non-Structural protein 2
hCoV-19/Brazil/PE-COV0260/2020|EPI_ISL_502875|2020-06-24	3037	C	T	3012	29834	NSP3	F106F	SNP_silent	Predicted phosphoesterase, papain-like proteinase
hCoV-19/Brazil/PE-COV0260/2020|EPI_ISL_502875|2020-06-24	4517	T	G	4492	29834	NSP3	Y600D	SNP	Predicted phosphoesterase, papain-like proteinase
hCoV-19/Brazil/PE-COV0260/2020|EPI_ISL_502875|2020-06-24	6319	A	G	6294	29834	NSP3	P1200P	SNP_silent	Predicted phosphoesterase, papain-like proteinase
hCoV-19/Brazil/PE-COV0260/2020|EPI_ISL_502875|2020-06-24	14408	C	T	14383	29834	NSP12b	P314L	SNP	RNA-dependent RNA polymerase, post-ribosomal frameshift
hCoV-19/Brazil/PE-COV0260/2020|EPI_ISL_502875|2020-06-24	21789	C	T	21764	29834	S	T76I	SNP	Spike
hCoV-19/Brazil/PE-COV0260/2020|EPI_ISL_502875|2020-06-24	23403	A	G	23378	29834	S	D614G	SNP	Spike
hCoV-19/Brazil/PE-COV0260/2020|EPI_ISL_502875|2020-06-24	25088	G	T	25063	29834	S	V1176F	SNP	Spike
hCoV-19/Brazil/PE-COV0260/2020|EPI_ISL_502875|2020-06-24	26149	T	C	26124	29834	ORF3a	S253P	SNP	ORF3a protein
hCoV-19/Brazil/PE-IAM08/2020|EPI_ISL_500460|2020-04-07	241	C	T	203	29839	5'UTR	241	extragenic	NA
hCoV-19/Brazil/PE-IAM08/2020|EPI_ISL_500460|2020-04-07	3037	C	T	2999	29839	NSP3	F106F	SNP_silent	Predicted phosphoesterase, papain-like proteinase
hCoV-19/Brazil/PE-IAM08/2020|EPI_ISL_500460|2020-04-07	14408	C	T	14370	29839	NSP12b	P314L	SNP	RNA-dependent RNA polymerase, post-ribosomal frameshift
hCoV-19/Brazil/PE-IAM08/2020|EPI_ISL_500460|2020-04-07	23403	A	G	23365	29839	S	D614G	SNP	Spike
hCoV-19/Brazil/PE-IAM08/2020|EPI_ISL_500460|2020-04-07	23625	C	T	23587	29839	S	A688V	SNP	Spike
hCoV-19/Brazil/PE-IAM08/2020|EPI_ISL_500460|2020-04-07	28881	GGG	AAC	28843	29839	N	RG203KR	SNP	Nucleocapsid protein
hCoV-19/Brazil/PE-IAM10/2020|EPI_ISL_500461|2020-04-07	241	C	T	203	29837	5'UTR	241	extragenic	NA
hCoV-19/Brazil/PE-IAM10/2020|EPI_ISL_500461|2020-04-07	1357	T	G	1319	29837	NSP2	A184A	SNP_silent	Non-Structural protein 2
hCoV-19/Brazil/PE-IAM10/2020|EPI_ISL_500461|2020-04-07	3037	C	T	2999	29837	NSP3	F106F	SNP_silent	Predicted phosphoesterase, papain-like proteinase
hCoV-19/Brazil/PE-IAM10/2020|EPI_ISL_500461|2020-04-07	13765	G	C	13727	29837	NSP12b	D100H	SNP	RNA-dependent RNA polymerase, post-ribosomal frameshift
hCoV-19/Brazil/PE-IAM10/2020|EPI_ISL_500461|2020-04-07	14408	C	T	14370	29837	NSP12b	P314L	SNP	RNA-dependent RNA polymerase, post-ribosomal frameshift
hCoV-19/Brazil/PE-IAM10/2020|EPI_ISL_500461|2020-04-07	23403	A	G	23365	29837	S	D614G	SNP	Spike
hCoV-19/Brazil/PE-IAM10/2020|EPI_ISL_500461|2020-04-07	28881	GGG	AAC	28843	29837	N	RG203KR	SNP	Nucleocapsid protein
hCoV-19/Brazil/PE-IAM103/2020|EPI_ISL_500462|2020-04-09	241	C	T	203	29840	5'UTR	241	extragenic	NA
hCoV-19/Brazil/PE-IAM103/2020|EPI_ISL_500462|2020-04-09	3037	C	T	2999	29840	NSP3	F106F	SNP_silent	Predicted phosphoesterase, papain-like proteinase
hCoV-19/Brazil/PE-IAM103/2020|EPI_ISL_500462|2020-04-09	14408	C	T	14370	29840	NSP12b	P314L	SNP	RNA-dependent RNA polymerase, post-ribosomal frameshift
hCoV-19/Brazil/PE-IAM103/2020|EPI_ISL_500462|2020-04-09	22970	A	G	22932	29840	S	T470A	SNP	Spike
hCoV-19/Brazil/PE-IAM103/2020|EPI_ISL_500462|2020-04-09	23403	A	G	23365	29840	S	D614G	SNP	Spike
hCoV-19/Brazil/PE-IAM103/2020|EPI_ISL_500462|2020-04-09	28881	GGG	AAC	28843	29840	N	RG203KR	SNP	Nucleocapsid protein
hCoV-19/Brazil/PE-IAM212/2020|EPI_ISL_500470|2020-04-09	241	C	T	203	29835	5'UTR	241	extragenic	NA
hCoV-19/Brazil/PE-IAM212/2020|EPI_ISL_500470|2020-04-09	3037	C	T	2999	29835	NSP3	F106F	SNP_silent	Predicted phosphoesterase, papain-like proteinase
hCoV-19/Brazil/PE-IAM212/2020|EPI_ISL_500470|2020-04-09	5194	G	T	5156	29835	NSP3	L825L	SNP_silent	Predicted phosphoesterase, papain-like proteinase
hCoV-19/Brazil/PE-IAM212/2020|EPI_ISL_500470|2020-04-09	9693	C	T	9655	29835	NSP4	A380V	SNP	Transmembrane protein
hCoV-19/Brazil/PE-IAM212/2020|EPI_ISL_500470|2020-04-09	14408	C	T	14370	29835	NSP12b	P314L	SNP	RNA-dependent RNA polymerase, post-ribosomal frameshift
hCoV-19/Brazil/PE-IAM212/2020|EPI_ISL_500470|2020-04-09	14621	C	T	14583	29835	NSP12b	T385M	SNP	RNA-dependent RNA polymerase, post-ribosomal frameshift
hCoV-19/Brazil/PE-IAM212/2020|EPI_ISL_500470|2020-04-09	21742	C	T	21704	29835	S	S60S	SNP_silent	Spike
hCoV-19/Brazil/PE-IAM212/2020|EPI_ISL_500470|2020-04-09	22129	T	C	22091	29835	S	L189L	SNP_silent	Spike
hCoV-19/Brazil/PE-IAM212/2020|EPI_ISL_500470|2020-04-09	23403	A	G	23365	29835	S	D614G	SNP	Spike
hCoV-19/Brazil/PE-IAM212/2020|EPI_ISL_500470|2020-04-09	28881	GGG	AAC	28843	29835	N	RG203KR	SNP	Nucleocapsid protein
hCoV-19/Brazil/PE-IAM215/2020|EPI_ISL_500471|2020-04-06	241	C	T	203	29841	5'UTR	241	extragenic	NA
hCoV-19/Brazil/PE-IAM215/2020|EPI_ISL_500471|2020-04-06	3037	C	T	2999	29841	NSP3	F106F	SNP_silent	Predicted phosphoesterase, papain-like proteinase
hCoV-19/Brazil/PE-IAM215/2020|EPI_ISL_500471|2020-04-06	14408	C	T	14370	29841	NSP12b	P314L	SNP	RNA-dependent RNA polymerase, post-ribosomal frameshift
hCoV-19/Brazil/PE-IAM215/2020|EPI_ISL_500471|2020-04-06	14621	C	T	14583	29841	NSP12b	T385M	SNP	RNA-dependent RNA polymerase, post-ribosomal frameshift
hCoV-19/Brazil/PE-IAM215/2020|EPI_ISL_500471|2020-04-06	18818	A	G	18780	29841	NSP14	Y260C	SNP	3'-to-5' exonuclease
hCoV-19/Brazil/PE-IAM215/2020|EPI_ISL_500471|2020-04-06	22183	C	G	22145	29841	S	H207Q	SNP	Spike
hCoV-19/Brazil/PE-IAM215/2020|EPI_ISL_500471|2020-04-06	23403	A	G	23365	29841	S	D614G	SNP	Spike
hCoV-19/Brazil/PE-IAM215/2020|EPI_ISL_500471|2020-04-06	28881	GGG	AAC	28843	29841	N	RG203KR	SNP	Nucleocapsid protein
hCoV-19/Brazil/PE-IAM215/2020|EPI_ISL_500471|2020-04-06	29870	C	.	29831	29841	3'UTR	29870	extragenic	NA
hCoV-19/Brazil/PE-IAM220/2020|EPI_ISL_500472|2020-04-09	241	C	T	203	29840	5'UTR	241	extragenic	NA
hCoV-19/Brazil/PE-IAM220/2020|EPI_ISL_500472|2020-04-09	1756	A	G	1718	29840	NSP2	K317K	SNP_silent	Non-Structural protein 2
hCoV-19/Brazil/PE-IAM220/2020|EPI_ISL_500472|2020-04-09	3037	C	T	2999	29840	NSP3	F106F	SNP_silent	Predicted phosphoesterase, papain-like proteinase
hCoV-19/Brazil/PE-IAM220/2020|EPI_ISL_500472|2020-04-09	14408	C	T	14370	29840	NSP12b	P314L	SNP	RNA-dependent RNA polymerase, post-ribosomal frameshift
hCoV-19/Brazil/PE-IAM220/2020|EPI_ISL_500472|2020-04-09	23403	A	G	23365	29840	S	D614G	SNP	Spike
hCoV-19/Brazil/PE-IAM220/2020|EPI_ISL_500472|2020-04-09	28881	GGG	AAC	28843	29840	N	RG203KR	SNP	Nucleocapsid protein
hCoV-19/Brazil/PE-IAM221/2020|EPI_ISL_500473|2020-04-08	241	C	T	203	29837	5'UTR	241	extragenic	NA
hCoV-19/Brazil/PE-IAM221/2020|EPI_ISL_500473|2020-04-08	3037	C	T	2999	29837	NSP3	F106F	SNP_silent	Predicted phosphoesterase, papain-like proteinase
hCoV-19/Brazil/PE-IAM221/2020|EPI_ISL_500473|2020-04-08	8760	C	T	8722	29837	NSP4	A69V	SNP	Transmembrane protein
hCoV-19/Brazil/PE-IAM221/2020|EPI_ISL_500473|2020-04-08	14408	C	T	14370	29837	NSP12b	P314L	SNP	RNA-dependent RNA polymerase, post-ribosomal frameshift
hCoV-19/Brazil/PE-IAM221/2020|EPI_ISL_500473|2020-04-08	23403	A	G	23365	29837	S	D614G	SNP	Spike
hCoV-19/Brazil/PE-IAM221/2020|EPI_ISL_500473|2020-04-08	28881	GGG	AAC	28843	29837	N	RG203KR	SNP	Nucleocapsid protein
hCoV-19/Brazil/PE-IAM221/2020|EPI_ISL_500473|2020-04-08	29870	C	.	29831	29837	3'UTR	29870	extragenic	NA
hCoV-19/Brazil/PE-IAM226/2020|EPI_ISL_500474|2020-04-07	241	C	T	203	29835	5'UTR	241	extragenic	NA
hCoV-19/Brazil/PE-IAM226/2020|EPI_ISL_500474|2020-04-07	3037	C	T	2999	29835	NSP3	F106F	SNP_silent	Predicted phosphoesterase, papain-like proteinase
hCoV-19/Brazil/PE-IAM226/2020|EPI_ISL_500474|2020-04-07	14408	C	T	14370	29835	NSP12b	P314L	SNP	RNA-dependent RNA polymerase, post-ribosomal frameshift
hCoV-19/Brazil/PE-IAM226/2020|EPI_ISL_500474|2020-04-07	23403	A	G	23365	29835	S	D614G	SNP	Spike
hCoV-19/Brazil/PE-IAM226/2020|EPI_ISL_500474|2020-04-07	23855	C	T	23817	29835	S	R765C	SNP	Spike
hCoV-19/Brazil/PE-IAM226/2020|EPI_ISL_500474|2020-04-07	28881	GGG	AAC	28843	29835	N	RG203KR	SNP	Nucleocapsid protein
hCoV-19/Brazil/PE-IAM226/2020|EPI_ISL_500474|2020-04-07	29293	T	C	29255	29835	N	D340D	SNP_silent	Nucleocapsid protein
hCoV-19/Brazil/PE-IAM226/2020|EPI_ISL_500474|2020-04-07	29870	C	.	29831	29835	3'UTR	29870	extragenic	NA
hCoV-19/Brazil/PE-IAM238/2020|EPI_ISL_500475|2020-04-09	241	C	T	203	29850	5'UTR	241	extragenic	NA
hCoV-19/Brazil/PE-IAM238/2020|EPI_ISL_500475|2020-04-09	245	C	T	207	29850	5'UTR	245	extragenic	NA
hCoV-19/Brazil/PE-IAM238/2020|EPI_ISL_500475|2020-04-09	404	A	T	366	29850	NSP1	K47*	SNP_stop	Leader protein
hCoV-19/Brazil/PE-IAM238/2020|EPI_ISL_500475|2020-04-09	412	C	G	374	29850	NSP1	G49G	SNP_silent	Leader protein
hCoV-19/Brazil/PE-IAM238/2020|EPI_ISL_500475|2020-04-09	3037	C	T	2999	29850	NSP3	F106F	SNP_silent	Predicted phosphoesterase, papain-like proteinase
hCoV-19/Brazil/PE-IAM238/2020|EPI_ISL_500475|2020-04-09	8728	A	G	8690	29850	NSP4	A58A	SNP_silent	Transmembrane protein
hCoV-19/Brazil/PE-IAM238/2020|EPI_ISL_500475|2020-04-09	14408	C	T	14370	29850	NSP12b	P314L	SNP	RNA-dependent RNA polymerase, post-ribosomal frameshift
hCoV-19/Brazil/PE-IAM238/2020|EPI_ISL_500475|2020-04-09	23403	A	G	23365	29850	S	D614G	SNP	Spike
hCoV-19/Brazil/PE-IAM238/2020|EPI_ISL_500475|2020-04-09	28881	GGG	AAC	28843	29850	N	RG203KR	SNP	Nucleocapsid protein
hCoV-19/Brazil/PE-IAM273/2020|EPI_ISL_500476|2020-04-08	241	C	T	203	29837	5'UTR	241	extragenic	NA
hCoV-19/Brazil/PE-IAM273/2020|EPI_ISL_500476|2020-04-08	3037	C	T	2999	29837	NSP3	F106F	SNP_silent	Predicted phosphoesterase, papain-like proteinase
hCoV-19/Brazil/PE-IAM273/2020|EPI_ISL_500476|2020-04-08	14408	C	T	14370	29837	NSP12b	P314L	SNP	RNA-dependent RNA polymerase, post-ribosomal frameshift
hCoV-19/Brazil/PE-IAM273/2020|EPI_ISL_500476|2020-04-08	18508	C	T	18470	29837	NSP14	L157F	SNP	3'-to-5' exonuclease
hCoV-19/Brazil/PE-IAM273/2020|EPI_ISL_500476|2020-04-08	19164	C	T	19126	29837	NSP14	D375D	SNP_silent	3'-to-5' exonuclease
hCoV-19/Brazil/PE-IAM273/2020|EPI_ISL_500476|2020-04-08	22129	T	C	22091	29837	S	L189L	SNP_silent	Spike
hCoV-19/Brazil/PE-IAM273/2020|EPI_ISL_500476|2020-04-08	23403	A	G	23365	29837	S	D614G	SNP	Spike
hCoV-19/Brazil/PE-IAM273/2020|EPI_ISL_500476|2020-04-08	28881	GGG	AAC	28843	29837	N	RG203KR	SNP	Nucleocapsid protein
hCoV-19/Brazil/PE-IAM29/2020|EPI_ISL_500872|2020-04-08	241	C	T	203	29839	5'UTR	241	extragenic	NA
hCoV-19/Brazil/PE-IAM29/2020|EPI_ISL_500872|2020-04-08	3037	C	T	2999	29839	NSP3	F106F	SNP_silent	Predicted phosphoesterase, papain-like proteinase
hCoV-19/Brazil/PE-IAM29/2020|EPI_ISL_500872|2020-04-08	14408	C	T	14370	29839	NSP12b	P314L	SNP	RNA-dependent RNA polymerase, post-ribosomal frameshift
hCoV-19/Brazil/PE-IAM29/2020|EPI_ISL_500872|2020-04-08	22129	T	C	22091	29839	S	L189L	SNP_silent	Spike
hCoV-19/Brazil/PE-IAM29/2020|EPI_ISL_500872|2020-04-08	23403	A	G	23365	29839	S	D614G	SNP	Spike
hCoV-19/Brazil/PE-IAM29/2020|EPI_ISL_500872|2020-04-08	24762	A	C	24724	29839	S	Y1067S	SNP	Spike
hCoV-19/Brazil/PE-IAM29/2020|EPI_ISL_500872|2020-04-08	24764	GT	CA	24726	29839	S	V1068H	SNP	Spike
hCoV-19/Brazil/PE-IAM29/2020|EPI_ISL_500872|2020-04-08	28881	GGG	AAC	28843	29839	N	RG203KR	SNP	Nucleocapsid protein
hCoV-19/Brazil/PE-IAM30/2020|EPI_ISL_500477|2020-04-08	241	C	T	203	29837	5'UTR	241	extragenic	NA
hCoV-19/Brazil/PE-IAM30/2020|EPI_ISL_500477|2020-04-08	3037	C	T	2999	29837	NSP3	F106F	SNP_silent	Predicted phosphoesterase, papain-like proteinase
hCoV-19/Brazil/PE-IAM30/2020|EPI_ISL_500477|2020-04-08	10626	C	T	10588	29837	NSP5	A191V	SNP	3C-like proteinase
hCoV-19/Brazil/PE-IAM30/2020|EPI_ISL_500477|2020-04-08	14408	C	T	14370	29837	NSP12b	P314L	SNP	RNA-dependent RNA polymerase, post-ribosomal frameshift
hCoV-19/Brazil/PE-IAM30/2020|EPI_ISL_500477|2020-04-08	23403	A	G	23365	29837	S	D614G	SNP	Spike
hCoV-19/Brazil/PE-IAM30/2020|EPI_ISL_500477|2020-04-08	24761	TATGT	ACACA	24723	29837	S	YV1067TH	SNP	Spike
hCoV-19/Brazil/PE-IAM30/2020|EPI_ISL_500477|2020-04-08	28881	GGG	AAC	28843	29837	N	RG203KR	SNP	Nucleocapsid protein
hCoV-19/Brazil/PE-IAM311/2020|EPI_ISL_500480|2020-04-13	241	C	T	203	29832	5'UTR	241	extragenic	NA
hCoV-19/Brazil/PE-IAM311/2020|EPI_ISL_500480|2020-04-13	3037	C	T	2999	29832	NSP3	F106F	SNP_silent	Predicted phosphoesterase, papain-like proteinase
hCoV-19/Brazil/PE-IAM311/2020|EPI_ISL_500480|2020-04-13	6401	C	T	6363	29832	NSP3	P1228S	SNP	Predicted phosphoesterase, papain-like proteinase
hCoV-19/Brazil/PE-IAM311/2020|EPI_ISL_500480|2020-04-13	7851	C	T	7813	29832	NSP3	A1711V	SNP	Predicted phosphoesterase, papain-like proteinase
hCoV-19/Brazil/PE-IAM311/2020|EPI_ISL_500480|2020-04-13	14408	C	T	14370	29832	NSP12b	P314L	SNP	RNA-dependent RNA polymerase, post-ribosomal frameshift
hCoV-19/Brazil/PE-IAM311/2020|EPI_ISL_500480|2020-04-13	23403	A	G	23365	29832	S	D614G	SNP	Spike
hCoV-19/Brazil/PE-IAM311/2020|EPI_ISL_500480|2020-04-13	28881	GGG	AAC	28843	29832	N	RG203KR	SNP	Nucleocapsid protein
hCoV-19/Brazil/PE-IAM39/2020|EPI_ISL_500481|2020-04-08	241	C	T	203	29837	5'UTR	241	extragenic	NA
hCoV-19/Brazil/PE-IAM39/2020|EPI_ISL_500481|2020-04-08	3037	C	T	2999	29837	NSP3	F106F	SNP_silent	Predicted phosphoesterase, papain-like proteinase
hCoV-19/Brazil/PE-IAM39/2020|EPI_ISL_500481|2020-04-08	7109	T	A	7071	29837	NSP3	C1464S	SNP	Predicted phosphoesterase, papain-like proteinase
hCoV-19/Brazil/PE-IAM39/2020|EPI_ISL_500481|2020-04-08	7114	T	A	7076	29837	NSP3	T1465T	SNP_silent	Predicted phosphoesterase, papain-like proteinase
hCoV-19/Brazil/PE-IAM39/2020|EPI_ISL_500481|2020-04-08	14408	C	T	14370	29837	NSP12b	P314L	SNP	RNA-dependent RNA polymerase, post-ribosomal frameshift
hCoV-19/Brazil/PE-IAM39/2020|EPI_ISL_500481|2020-04-08	23403	A	G	23365	29837	S	D614G	SNP	Spike
hCoV-19/Brazil/PE-IAM39/2020|EPI_ISL_500481|2020-04-08	26456	C	T	26418	29837	E	P71L	SNP	Envelope
hCoV-19/Brazil/PE-IAM39/2020|EPI_ISL_500481|2020-04-08	28881	GGG	AAC	28843	29837	N	RG203KR	SNP	Nucleocapsid protein
hCoV-19/Brazil/PE-IAM48/2020|EPI_ISL_500482|2020-04-08	241	C	T	203	29837	5'UTR	241	extragenic	NA
hCoV-19/Brazil/PE-IAM48/2020|EPI_ISL_500482|2020-04-08	3037	C	T	2999	29837	NSP3	F106F	SNP_silent	Predicted phosphoesterase, papain-like proteinase
hCoV-19/Brazil/PE-IAM48/2020|EPI_ISL_500482|2020-04-08	14408	C	T	14370	29837	NSP12b	P314L	SNP	RNA-dependent RNA polymerase, post-ribosomal frameshift
hCoV-19/Brazil/PE-IAM48/2020|EPI_ISL_500482|2020-04-08	21996	A	G	21958	29837	S	Y145C	SNP	Spike
hCoV-19/Brazil/PE-IAM48/2020|EPI_ISL_500482|2020-04-08	23403	A	G	23365	29837	S	D614G	SNP	Spike
hCoV-19/Brazil/PE-IAM48/2020|EPI_ISL_500482|2020-04-08	24761	T	A	24723	29837	S	Y1067N	SNP	Spike
hCoV-19/Brazil/PE-IAM48/2020|EPI_ISL_500482|2020-04-08	24763	TGT	ACA	24725	29837	S	YV1067*H	SNP	Spike
hCoV-19/Brazil/PE-IAM48/2020|EPI_ISL_500482|2020-04-08	28881	GGG	AAC	28843	29837	N	RG203KR	SNP	Nucleocapsid protein
hCoV-19/Brazil/PE-IAM48/2020|EPI_ISL_500482|2020-04-08	29870	C	.	29831	29837	3'UTR	29870	extragenic	NA
hCoV-19/Brazil/PE-IAM67/2020|EPI_ISL_500483|2020-04-08	241	C	T	203	29840	5'UTR	241	extragenic	NA
hCoV-19/Brazil/PE-IAM67/2020|EPI_ISL_500483|2020-04-08	3037	C	T	2999	29840	NSP3	F106F	SNP_silent	Predicted phosphoesterase, papain-like proteinase
hCoV-19/Brazil/PE-IAM67/2020|EPI_ISL_500483|2020-04-08	10642	G	T	10604	29840	NSP5	T196T	SNP_silent	3C-like proteinase
hCoV-19/Brazil/PE-IAM67/2020|EPI_ISL_500483|2020-04-08	12053	C	T	12015	29840	NSP7	L71F	SNP	Non-Structural protein 7
hCoV-19/Brazil/PE-IAM67/2020|EPI_ISL_500483|2020-04-08	14408	C	T	14370	29840	NSP12b	P314L	SNP	RNA-dependent RNA polymerase, post-ribosomal frameshift
hCoV-19/Brazil/PE-IAM67/2020|EPI_ISL_500483|2020-04-08	20511	A	G	20473	29840	NSP15	L297L	SNP_silent	endoRNAse
hCoV-19/Brazil/PE-IAM67/2020|EPI_ISL_500483|2020-04-08	22129	T	C	22091	29840	S	L189L	SNP_silent	Spike
hCoV-19/Brazil/PE-IAM67/2020|EPI_ISL_500483|2020-04-08	23403	A	G	23365	29840	S	D614G	SNP	Spike
hCoV-19/Brazil/PE-IAM67/2020|EPI_ISL_500483|2020-04-08	25088	G	T	25050	29840	S	V1176F	SNP	Spike
hCoV-19/Brazil/PE-IAM67/2020|EPI_ISL_500483|2020-04-08	26314	G	T	26276	29840	E	V24L	SNP	Envelope
hCoV-19/Brazil/PE-IAM67/2020|EPI_ISL_500483|2020-04-08	26882	C	T	26844	29840	M	L120L	SNP_silent	Membrane
hCoV-19/Brazil/PE-IAM67/2020|EPI_ISL_500483|2020-04-08	28881	GGG	AAC	28843	29840	N	RG203KR	SNP	Nucleocapsid protein
hCoV-19/Brazil/PE-IAM67/2020|EPI_ISL_500483|2020-04-08	29870	C	.	29831	29840	3'UTR	29870	extragenic	NA
hCoV-19/Brazil/PE-IAM84/2020|EPI_ISL_500484|2020-04-08	241	C	T	203	29840	5'UTR	241	extragenic	NA
hCoV-19/Brazil/PE-IAM84/2020|EPI_ISL_500484|2020-04-08	3037	C	T	2999	29840	NSP3	F106F	SNP_silent	Predicted phosphoesterase, papain-like proteinase
hCoV-19/Brazil/PE-IAM84/2020|EPI_ISL_500484|2020-04-08	14408	C	T	14370	29840	NSP12b	P314L	SNP	RNA-dependent RNA polymerase, post-ribosomal frameshift
hCoV-19/Brazil/PE-IAM84/2020|EPI_ISL_500484|2020-04-08	21638	C	T	21600	29840	S	P26S	SNP	Spike
hCoV-19/Brazil/PE-IAM84/2020|EPI_ISL_500484|2020-04-08	23403	A	G	23365	29840	S	D614G	SNP	Spike
hCoV-19/Brazil/PE-IAM84/2020|EPI_ISL_500484|2020-04-08	28881	GGG	AAC	28843	29840	N	RG203KR	SNP	Nucleocapsid protein
hCoV-19/Brazil/PE-IAM87/2020|EPI_ISL_500485|2020-04-08	241	C	T	203	29836	5'UTR	241	extragenic	NA
hCoV-19/Brazil/PE-IAM87/2020|EPI_ISL_500485|2020-04-08	3037	C	T	2999	29836	NSP3	F106F	SNP_silent	Predicted phosphoesterase, papain-like proteinase
hCoV-19/Brazil/PE-IAM87/2020|EPI_ISL_500485|2020-04-08	14408	C	T	14370	29836	NSP12b	P314L	SNP	RNA-dependent RNA polymerase, post-ribosomal frameshift
hCoV-19/Brazil/PE-IAM87/2020|EPI_ISL_500485|2020-04-08	22129	T	C	22091	29836	S	L189L	SNP_silent	Spike
hCoV-19/Brazil/PE-IAM87/2020|EPI_ISL_500485|2020-04-08	23403	A	G	23365	29836	S	D614G	SNP	Spike
hCoV-19/Brazil/PE-IAM87/2020|EPI_ISL_500485|2020-04-08	28881	GGG	AAC	28843	29836	N	RG203KR	SNP	Nucleocapsid protein
hCoV-19/Brazil/PE-IAM89/2020|EPI_ISL_500486|2020-04-07	241	C	T	203	29839	5'UTR	241	extragenic	NA
hCoV-19/Brazil/PE-IAM89/2020|EPI_ISL_500486|2020-04-07	3037	C	T	2999	29839	NSP3	F106F	SNP_silent	Predicted phosphoesterase, papain-like proteinase
hCoV-19/Brazil/PE-IAM89/2020|EPI_ISL_500486|2020-04-07	14408	C	T	14370	29839	NSP12b	P314L	SNP	RNA-dependent RNA polymerase, post-ribosomal frameshift
hCoV-19/Brazil/PE-IAM89/2020|EPI_ISL_500486|2020-04-07	23403	A	G	23365	29839	S	D614G	SNP	Spike
hCoV-19/Brazil/PE-IAM89/2020|EPI_ISL_500486|2020-04-07	28881	GGG	AAC	28843	29839	N	RG203KR	SNP	Nucleocapsid protein
hCoV-19/Brazil/PR-5617/2020|EPI_ISL_541340|2020-03-17	241	C	T	202	29739	5'UTR	241	extragenic	NA
hCoV-19/Brazil/PR-5617/2020|EPI_ISL_541340|2020-03-17	3037	C	T	2998	29739	NSP3	F106F	SNP_silent	Predicted phosphoesterase, papain-like proteinase
hCoV-19/Brazil/PR-5617/2020|EPI_ISL_541340|2020-03-17	4927	C	T	4888	29739	NSP3	D736D	SNP_silent	Predicted phosphoesterase, papain-like proteinase
hCoV-19/Brazil/PR-5617/2020|EPI_ISL_541340|2020-03-17	6412	A	C	6373	29739	NSP3	E1231D	SNP	Predicted phosphoesterase, papain-like proteinase
hCoV-19/Brazil/PR-5617/2020|EPI_ISL_541340|2020-03-17	6466	A	G	6427	29739	NSP3	K1249K	SNP_silent	Predicted phosphoesterase, papain-like proteinase
hCoV-19/Brazil/PR-5617/2020|EPI_ISL_541340|2020-03-17	14408	C	T	14369	29739	NSP12b	P314L	SNP	RNA-dependent RNA polymerase, post-ribosomal frameshift
hCoV-19/Brazil/PR-5617/2020|EPI_ISL_541340|2020-03-17	23403	A	G	23364	29739	S	D614G	SNP	Spike
hCoV-19/Brazil/PR-5617/2020|EPI_ISL_541340|2020-03-17	28396	G	A	28357	29739	N	R41R	SNP_silent	Nucleocapsid protein
hCoV-19/Brazil/PR-5618/2020|EPI_ISL_541341|2020-03-17	241	C	T	202	29739	5'UTR	241	extragenic	NA
hCoV-19/Brazil/PR-5618/2020|EPI_ISL_541341|2020-03-17	1059	C	T	1020	29739	NSP2	T85I	SNP	Non-Structural protein 2
hCoV-19/Brazil/PR-5618/2020|EPI_ISL_541341|2020-03-17	3037	C	T	2998	29739	NSP3	F106F	SNP_silent	Predicted phosphoesterase, papain-like proteinase
hCoV-19/Brazil/PR-5618/2020|EPI_ISL_541341|2020-03-17	11521	G	T	11482	29739	NSP6	M183I	SNP	Transmembrane protein
hCoV-19/Brazil/PR-5618/2020|EPI_ISL_541341|2020-03-17	14408	C	T	14369	29739	NSP12b	P314L	SNP	RNA-dependent RNA polymerase, post-ribosomal frameshift
hCoV-19/Brazil/PR-5618/2020|EPI_ISL_541341|2020-03-17	23403	A	G	23364	29739	S	D614G	SNP	Spike
hCoV-19/Brazil/PR-5618/2020|EPI_ISL_541341|2020-03-17	25563	G	T	25524	29739	ORF3a	Q57H	SNP	ORF3a protein
hCoV-19/Brazil/PR-5619/2020|EPI_ISL_541342|2020-03-16	241	C	T	202	29739	5'UTR	241	extragenic	NA
hCoV-19/Brazil/PR-5619/2020|EPI_ISL_541342|2020-03-16	3037	C	T	2998	29739	NSP3	F106F	SNP_silent	Predicted phosphoesterase, papain-like proteinase
hCoV-19/Brazil/PR-5619/2020|EPI_ISL_541342|2020-03-16	4201	G	T	4162	29739	NSP3	M494I	SNP	Predicted phosphoesterase, papain-like proteinase
hCoV-19/Brazil/PR-5619/2020|EPI_ISL_541342|2020-03-16	4320	C	T	4281	29739	NSP3	A534V	SNP	Predicted phosphoesterase, papain-like proteinase
hCoV-19/Brazil/PR-5619/2020|EPI_ISL_541342|2020-03-16	14408	C	T	14369	29739	NSP12b	P314L	SNP	RNA-dependent RNA polymerase, post-ribosomal frameshift
hCoV-19/Brazil/PR-5619/2020|EPI_ISL_541342|2020-03-16	23403	A	G	23364	29739	S	D614G	SNP	Spike
hCoV-19/Brazil/PR-5619/2020|EPI_ISL_541342|2020-03-16	26527	C	T	26488	29739	M	A2V	SNP	Membrane
hCoV-19/Brazil/PR-5620/2020|EPI_ISL_541343|2020-03-20	241	C	T	202	29739	5'UTR	241	extragenic	NA
hCoV-19/Brazil/PR-5620/2020|EPI_ISL_541343|2020-03-20	3037	C	T	2998	29739	NSP3	F106F	SNP_silent	Predicted phosphoesterase, papain-like proteinase
hCoV-19/Brazil/PR-5620/2020|EPI_ISL_541343|2020-03-20	12053	C	T	12014	29739	NSP7	L71F	SNP	Non-Structural protein 7
hCoV-19/Brazil/PR-5620/2020|EPI_ISL_541343|2020-03-20	14408	C	T	14369	29739	NSP12b	P314L	SNP	RNA-dependent RNA polymerase, post-ribosomal frameshift
hCoV-19/Brazil/PR-5620/2020|EPI_ISL_541343|2020-03-20	23403	A	G	23364	29739	S	D614G	SNP	Spike
hCoV-19/Brazil/PR-5620/2020|EPI_ISL_541343|2020-03-20	25088	G	T	25049	29739	S	V1176F	SNP	Spike
hCoV-19/Brazil/PR-5620/2020|EPI_ISL_541343|2020-03-20	25654	G	T	25615	29739	ORF3a	V88L	SNP	ORF3a protein
hCoV-19/Brazil/PR-5620/2020|EPI_ISL_541343|2020-03-20	28881	GGG	AAC	28842	29739	N	RG203KR	SNP	Nucleocapsid protein
hCoV-19/Brazil/PR-5621/2020|EPI_ISL_541344|2020-03-19	241	C	T	202	29739	5'UTR	241	extragenic	NA
hCoV-19/Brazil/PR-5621/2020|EPI_ISL_541344|2020-03-19	3037	C	T	2998	29739	NSP3	F106F	SNP_silent	Predicted phosphoesterase, papain-like proteinase
hCoV-19/Brazil/PR-5621/2020|EPI_ISL_541344|2020-03-19	12053	C	T	12014	29739	NSP7	L71F	SNP	Non-Structural protein 7
hCoV-19/Brazil/PR-5621/2020|EPI_ISL_541344|2020-03-19	14408	C	T	14369	29739	NSP12b	P314L	SNP	RNA-dependent RNA polymerase, post-ribosomal frameshift
hCoV-19/Brazil/PR-5621/2020|EPI_ISL_541344|2020-03-19	23403	A	G	23364	29739	S	D614G	SNP	Spike
hCoV-19/Brazil/PR-5621/2020|EPI_ISL_541344|2020-03-19	25088	G	T	25049	29739	S	V1176F	SNP	Spike
hCoV-19/Brazil/PR-5621/2020|EPI_ISL_541344|2020-03-19	28881	GGG	AAC	28842	29739	N	RG203KR	SNP	Nucleocapsid protein
hCoV-19/Brazil/PR-5622/2020|EPI_ISL_541345|2020-03-28	241	C	T	201	29702	5'UTR	241	extragenic	NA
hCoV-19/Brazil/PR-5622/2020|EPI_ISL_541345|2020-03-28	1059	C	T	1019	29702	NSP2	T85I	SNP	Non-Structural protein 2
hCoV-19/Brazil/PR-5622/2020|EPI_ISL_541345|2020-03-28	3037	C	T	2997	29702	NSP3	F106F	SNP_silent	Predicted phosphoesterase, papain-like proteinase
hCoV-19/Brazil/PR-5622/2020|EPI_ISL_541345|2020-03-28	13864	T	C	13824	29702	NSP12b	T132T	SNP_silent	RNA-dependent RNA polymerase, post-ribosomal frameshift
hCoV-19/Brazil/PR-5622/2020|EPI_ISL_541345|2020-03-28	14408	C	T	14368	29702	NSP12b	P314L	SNP	RNA-dependent RNA polymerase, post-ribosomal frameshift
hCoV-19/Brazil/PR-5622/2020|EPI_ISL_541345|2020-03-28	23403	A	G	23363	29702	S	D614G	SNP	Spike
hCoV-19/Brazil/PR-5622/2020|EPI_ISL_541345|2020-03-28	25563	G	T	25523	29702	ORF3a	Q57H	SNP	ORF3a protein
hCoV-19/Brazil/PR-5623/2020|EPI_ISL_541346|2020-03-26	241	C	T	202	29739	5'UTR	241	extragenic	NA
hCoV-19/Brazil/PR-5623/2020|EPI_ISL_541346|2020-03-26	1059	C	T	1020	29739	NSP2	T85I	SNP	Non-Structural protein 2
hCoV-19/Brazil/PR-5623/2020|EPI_ISL_541346|2020-03-26	3037	C	T	2998	29739	NSP3	F106F	SNP_silent	Predicted phosphoesterase, papain-like proteinase
hCoV-19/Brazil/PR-5623/2020|EPI_ISL_541346|2020-03-26	11916	C	T	11877	29739	NSP7	S25L	SNP	Non-Structural protein 7
hCoV-19/Brazil/PR-5623/2020|EPI_ISL_541346|2020-03-26	14408	C	T	14369	29739	NSP12b	P314L	SNP	RNA-dependent RNA polymerase, post-ribosomal frameshift
hCoV-19/Brazil/PR-5623/2020|EPI_ISL_541346|2020-03-26	18998	C	T	18959	29739	NSP14	A320V	SNP	3'-to-5' exonuclease
hCoV-19/Brazil/PR-5623/2020|EPI_ISL_541346|2020-03-26	23403	A	G	23364	29739	S	D614G	SNP	Spike
hCoV-19/Brazil/PR-5623/2020|EPI_ISL_541346|2020-03-26	25563	G	T	25524	29739	ORF3a	Q57H	SNP	ORF3a protein
hCoV-19/Brazil/PR-5623/2020|EPI_ISL_541346|2020-03-26	27741	C	T	27702	29739	ORF7a	L116L	SNP_silent	ORF7a protein
hCoV-19/Brazil/PR-5623/2020|EPI_ISL_541346|2020-03-26	29540	G	A	29501	29739	3'UTR	29540	extragenic	NA
hCoV-19/Brazil/PR-L16-CD333/2020|EPI_ISL_476282|2020-03-28	241	C	T	187	29782	5'UTR	241	extragenic	NA
hCoV-19/Brazil/PR-L16-CD333/2020|EPI_ISL_476282|2020-03-28	3037	C	T	2983	29782	NSP3	F106F	SNP_silent	Predicted phosphoesterase, papain-like proteinase
hCoV-19/Brazil/PR-L16-CD333/2020|EPI_ISL_476282|2020-03-28	6319	A	G	6265	29782	NSP3	P1200P	SNP_silent	Predicted phosphoesterase, papain-like proteinase
hCoV-19/Brazil/PR-L16-CD333/2020|EPI_ISL_476282|2020-03-28	14408	C	T	14354	29782	NSP12b	P314L	SNP	RNA-dependent RNA polymerase, post-ribosomal frameshift
hCoV-19/Brazil/PR-L16-CD333/2020|EPI_ISL_476282|2020-03-28	18060	C	T	18006	29782	NSP14	L7L	SNP_silent	3'-to-5' exonuclease
hCoV-19/Brazil/PR-L16-CD333/2020|EPI_ISL_476282|2020-03-28	23403	A	G	23349	29782	S	D614G	SNP	Spike
hCoV-19/Brazil/PR-L16-CD333/2020|EPI_ISL_476282|2020-03-28	25088	G	T	25034	29782	S	V1176F	SNP	Spike
hCoV-19/Brazil/PR-L16-CD333/2020|EPI_ISL_476282|2020-03-28	26149	T	C	26095	29782	ORF3a	S253P	SNP	ORF3a protein
hCoV-19/Brazil/PR-L16-CD333/2020|EPI_ISL_476282|2020-03-28	28881	GGG	AAC	28827	29782	N	RG203KR	SNP	Nucleocapsid protein
hCoV-19/Brazil/PR-LRV-01/2020|EPI_ISL_510535|2020-05-08	241	C	T	222	29887	5'UTR	241	extragenic	NA
hCoV-19/Brazil/PR-LRV-01/2020|EPI_ISL_510535|2020-05-08	3037	C	T	3018	29887	NSP3	F106F	SNP_silent	Predicted phosphoesterase, papain-like proteinase
hCoV-19/Brazil/PR-LRV-01/2020|EPI_ISL_510535|2020-05-08	14408	C	T	14389	29887	NSP12b	P314L	SNP	RNA-dependent RNA polymerase, post-ribosomal frameshift
hCoV-19/Brazil/PR-LRV-01/2020|EPI_ISL_510535|2020-05-08	23403	A	G	23384	29887	S	D614G	SNP	Spike
hCoV-19/Brazil/PR-LRV-01/2020|EPI_ISL_510535|2020-05-08	27299	T	C	27280	29887	ORF6	I33T	SNP	ORF6 protein
hCoV-19/Brazil/PR-LRV-01/2020|EPI_ISL_510535|2020-05-08	28881	GGG	AAC	28862	29887	N	RG203KR	SNP	Nucleocapsid protein
hCoV-19/Brazil/PR-LRV-01/2020|EPI_ISL_510535|2020-05-08	28969	C	T	28950	29887	N	S232S	SNP_silent	Nucleocapsid protein
hCoV-19/Brazil/PR-LRV-01/2020|EPI_ISL_510535|2020-05-08	29148	T	C	29129	29887	N	I292T	SNP	Nucleocapsid protein
hCoV-19/Brazil/RJ-1056/2020|EPI_ISL_456072|2020-04-01	241	C	T	237	29776	5'UTR	241	extragenic	NA
hCoV-19/Brazil/RJ-1056/2020|EPI_ISL_456072|2020-04-01	3037	C	T	3033	29776	NSP3	F106F	SNP_silent	Predicted phosphoesterase, papain-like proteinase
hCoV-19/Brazil/RJ-1056/2020|EPI_ISL_456072|2020-04-01	14408	C	T	14404	29776	NSP12b	P314L	SNP	RNA-dependent RNA polymerase, post-ribosomal frameshift
hCoV-19/Brazil/RJ-1056/2020|EPI_ISL_456072|2020-04-01	23403	A	G	23399	29776	S	D614G	SNP	Spike
hCoV-19/Brazil/RJ-1056/2020|EPI_ISL_456072|2020-04-01	27299	T	C	27295	29776	ORF6	I33T	SNP	ORF6 protein
hCoV-19/Brazil/RJ-1056/2020|EPI_ISL_456072|2020-04-01	28881	GGG	AAC	28877	29776	N	RG203KR	SNP	Nucleocapsid protein
hCoV-19/Brazil/RJ-1056/2020|EPI_ISL_456072|2020-04-01	29148	T	C	29144	29776	N	I292T	SNP	Nucleocapsid protein
hCoV-19/Brazil/RJ-1058/2020|EPI_ISL_456073|2020-04-01	241	C	T	187	29714	5'UTR	241	extragenic	NA
hCoV-19/Brazil/RJ-1058/2020|EPI_ISL_456073|2020-04-01	3037	C	T	2983	29714	NSP3	F106F	SNP_silent	Predicted phosphoesterase, papain-like proteinase
hCoV-19/Brazil/RJ-1058/2020|EPI_ISL_456073|2020-04-01	14408	C	T	14354	29714	NSP12b	P314L	SNP	RNA-dependent RNA polymerase, post-ribosomal frameshift
hCoV-19/Brazil/RJ-1058/2020|EPI_ISL_456073|2020-04-01	23403	A	G	23349	29714	S	D614G	SNP	Spike
hCoV-19/Brazil/RJ-1058/2020|EPI_ISL_456073|2020-04-01	27297	C	A	27243	29714	ORF6	I32I	SNP_silent	ORF6 protein
hCoV-19/Brazil/RJ-1058/2020|EPI_ISL_456073|2020-04-01	27299	T	C	27245	29714	ORF6	I33T	SNP	ORF6 protein
hCoV-19/Brazil/RJ-1058/2020|EPI_ISL_456073|2020-04-01	28881	GGG	AAC	28827	29714	N	RG203KR	SNP	Nucleocapsid protein
hCoV-19/Brazil/RJ-1058/2020|EPI_ISL_456073|2020-04-01	29148	T	C	29094	29714	N	I292T	SNP	Nucleocapsid protein
hCoV-19/Brazil/RJ-1065/2020|EPI_ISL_456074|2020-04-01	241	C	T	240	29779	5'UTR	241	extragenic	NA
hCoV-19/Brazil/RJ-1065/2020|EPI_ISL_456074|2020-04-01	622	C	T	621	29779	NSP1	R119R	SNP_silent	Leader protein
hCoV-19/Brazil/RJ-1065/2020|EPI_ISL_456074|2020-04-01	3037	C	T	3036	29779	NSP3	F106F	SNP_silent	Predicted phosphoesterase, papain-like proteinase
hCoV-19/Brazil/RJ-1065/2020|EPI_ISL_456074|2020-04-01	14408	C	T	14407	29779	NSP12b	P314L	SNP	RNA-dependent RNA polymerase, post-ribosomal frameshift
hCoV-19/Brazil/RJ-1065/2020|EPI_ISL_456074|2020-04-01	23403	A	G	23402	29779	S	D614G	SNP	Spike
hCoV-19/Brazil/RJ-1065/2020|EPI_ISL_456074|2020-04-01	27299	T	C	27298	29779	ORF6	I33T	SNP	ORF6 protein
hCoV-19/Brazil/RJ-1065/2020|EPI_ISL_456074|2020-04-01	28881	GGG	AAC	28880	29779	N	RG203KR	SNP	Nucleocapsid protein
hCoV-19/Brazil/RJ-1065/2020|EPI_ISL_456074|2020-04-01	29148	T	C	29147	29779	N	I292T	SNP	Nucleocapsid protein
hCoV-19/Brazil/RJ-1100/2020|EPI_ISL_456075|2020-04-02	241	C	T	202	29741	5'UTR	241	extragenic	NA
hCoV-19/Brazil/RJ-1100/2020|EPI_ISL_456075|2020-04-02	3037	C	T	2998	29741	NSP3	F106F	SNP_silent	Predicted phosphoesterase, papain-like proteinase
hCoV-19/Brazil/RJ-1100/2020|EPI_ISL_456075|2020-04-02	14408	C	T	14369	29741	NSP12b	P314L	SNP	RNA-dependent RNA polymerase, post-ribosomal frameshift
hCoV-19/Brazil/RJ-1100/2020|EPI_ISL_456075|2020-04-02	23403	A	G	23364	29741	S	D614G	SNP	Spike
hCoV-19/Brazil/RJ-1100/2020|EPI_ISL_456075|2020-04-02	27299	T	C	27260	29741	ORF6	I33T	SNP	ORF6 protein
hCoV-19/Brazil/RJ-1100/2020|EPI_ISL_456075|2020-04-02	27644	C	T	27605	29741	ORF7a	P84L	SNP	ORF7a protein
hCoV-19/Brazil/RJ-1100/2020|EPI_ISL_456075|2020-04-02	28881	GGG	AAC	28842	29741	N	RG203KR	SNP	Nucleocapsid protein
hCoV-19/Brazil/RJ-1100/2020|EPI_ISL_456075|2020-04-02	29148	T	C	29109	29741	N	I292T	SNP	Nucleocapsid protein
hCoV-19/Brazil/RJ-1111/2020|EPI_ISL_456076|2020-03-25	241	C	T	201	29740	5'UTR	241	extragenic	NA
hCoV-19/Brazil/RJ-1111/2020|EPI_ISL_456076|2020-03-25	3037	C	T	2997	29740	NSP3	F106F	SNP_silent	Predicted phosphoesterase, papain-like proteinase
hCoV-19/Brazil/RJ-1111/2020|EPI_ISL_456076|2020-03-25	14408	C	T	14368	29740	NSP12b	P314L	SNP	RNA-dependent RNA polymerase, post-ribosomal frameshift
hCoV-19/Brazil/RJ-1111/2020|EPI_ISL_456076|2020-03-25	23403	A	G	23363	29740	S	D614G	SNP	Spike
hCoV-19/Brazil/RJ-1111/2020|EPI_ISL_456076|2020-03-25	27299	T	C	27259	29740	ORF6	I33T	SNP	ORF6 protein
hCoV-19/Brazil/RJ-1111/2020|EPI_ISL_456076|2020-03-25	27644	C	T	27604	29740	ORF7a	P84L	SNP	ORF7a protein
hCoV-19/Brazil/RJ-1111/2020|EPI_ISL_456076|2020-03-25	28881	GGG	AAC	28841	29740	N	RG203KR	SNP	Nucleocapsid protein
hCoV-19/Brazil/RJ-1111/2020|EPI_ISL_456076|2020-03-25	29148	T	C	29108	29740	N	I292T	SNP	Nucleocapsid protein
hCoV-19/Brazil/RJ-1119/2020|EPI_ISL_456077|2020-03-25	241	C	T	201	29738	5'UTR	241	extragenic	NA
hCoV-19/Brazil/RJ-1119/2020|EPI_ISL_456077|2020-03-25	3037	C	T	2997	29738	NSP3	F106F	SNP_silent	Predicted phosphoesterase, papain-like proteinase
hCoV-19/Brazil/RJ-1119/2020|EPI_ISL_456077|2020-03-25	14408	C	T	14368	29738	NSP12b	P314L	SNP	RNA-dependent RNA polymerase, post-ribosomal frameshift
hCoV-19/Brazil/RJ-1119/2020|EPI_ISL_456077|2020-03-25	23403	A	G	23363	29738	S	D614G	SNP	Spike
hCoV-19/Brazil/RJ-1119/2020|EPI_ISL_456077|2020-03-25	27299	T	C	27259	29738	ORF6	I33T	SNP	ORF6 protein
hCoV-19/Brazil/RJ-1119/2020|EPI_ISL_456077|2020-03-25	28881	GGG	AAC	28841	29738	N	RG203KR	SNP	Nucleocapsid protein
hCoV-19/Brazil/RJ-1119/2020|EPI_ISL_456077|2020-03-25	29148	T	C	29108	29738	N	I292T	SNP	Nucleocapsid protein
hCoV-19/Brazil/RJ-1402/2020|EPI_ISL_456079|2020-04-03	241	C	T	187	29714	5'UTR	241	extragenic	NA
hCoV-19/Brazil/RJ-1402/2020|EPI_ISL_456079|2020-04-03	3037	C	T	2983	29714	NSP3	F106F	SNP_silent	Predicted phosphoesterase, papain-like proteinase
hCoV-19/Brazil/RJ-1402/2020|EPI_ISL_456079|2020-04-03	14408	C	T	14354	29714	NSP12b	P314L	SNP	RNA-dependent RNA polymerase, post-ribosomal frameshift
hCoV-19/Brazil/RJ-1402/2020|EPI_ISL_456079|2020-04-03	20436	C	T	20382	29714	NSP15	D272D	SNP_silent	endoRNAse
hCoV-19/Brazil/RJ-1402/2020|EPI_ISL_456079|2020-04-03	23403	A	G	23349	29714	S	D614G	SNP	Spike
hCoV-19/Brazil/RJ-1402/2020|EPI_ISL_456079|2020-04-03	27299	T	C	27245	29714	ORF6	I33T	SNP	ORF6 protein
hCoV-19/Brazil/RJ-1402/2020|EPI_ISL_456079|2020-04-03	28881	GGG	AAC	28827	29714	N	RG203KR	SNP	Nucleocapsid protein
hCoV-19/Brazil/RJ-1402/2020|EPI_ISL_456079|2020-04-03	29148	T	C	29094	29714	N	I292T	SNP	Nucleocapsid protein
hCoV-19/Brazil/RJ-1464/2020|EPI_ISL_456080|2020-04-06	241	C	T	187	29714	5'UTR	241	extragenic	NA
hCoV-19/Brazil/RJ-1464/2020|EPI_ISL_456080|2020-04-06	3037	C	T	2983	29714	NSP3	F106F	SNP_silent	Predicted phosphoesterase, papain-like proteinase
hCoV-19/Brazil/RJ-1464/2020|EPI_ISL_456080|2020-04-06	9220	G	A	9166	29714	NSP4	R222R	SNP_silent	Transmembrane protein
hCoV-19/Brazil/RJ-1464/2020|EPI_ISL_456080|2020-04-06	14408	C	T	14354	29714	NSP12b	P314L	SNP	RNA-dependent RNA polymerase, post-ribosomal frameshift
hCoV-19/Brazil/RJ-1464/2020|EPI_ISL_456080|2020-04-06	23403	A	G	23349	29714	S	D614G	SNP	Spike
hCoV-19/Brazil/RJ-1464/2020|EPI_ISL_456080|2020-04-06	27299	T	C	27245	29714	ORF6	I33T	SNP	ORF6 protein
hCoV-19/Brazil/RJ-1464/2020|EPI_ISL_456080|2020-04-06	28881	GGG	AAC	28827	29714	N	RG203KR	SNP	Nucleocapsid protein
hCoV-19/Brazil/RJ-1464/2020|EPI_ISL_456080|2020-04-06	29148	T	C	29094	29714	N	I292T	SNP	Nucleocapsid protein
hCoV-19/Brazil/RJ-1466/2020|EPI_ISL_456081|2020-04-06	241	C	T	187	29714	5'UTR	241	extragenic	NA
hCoV-19/Brazil/RJ-1466/2020|EPI_ISL_456081|2020-04-06	3037	C	T	2983	29714	NSP3	F106F	SNP_silent	Predicted phosphoesterase, papain-like proteinase
hCoV-19/Brazil/RJ-1466/2020|EPI_ISL_456081|2020-04-06	14408	C	T	14354	29714	NSP12b	P314L	SNP	RNA-dependent RNA polymerase, post-ribosomal frameshift
hCoV-19/Brazil/RJ-1466/2020|EPI_ISL_456081|2020-04-06	23403	A	G	23349	29714	S	D614G	SNP	Spike
hCoV-19/Brazil/RJ-1466/2020|EPI_ISL_456081|2020-04-06	27299	T	C	27245	29714	ORF6	I33T	SNP	ORF6 protein
hCoV-19/Brazil/RJ-1466/2020|EPI_ISL_456081|2020-04-06	28881	GGG	AAC	28827	29714	N	RG203KR	SNP	Nucleocapsid protein
hCoV-19/Brazil/RJ-1466/2020|EPI_ISL_456081|2020-04-06	29148	T	C	29094	29714	N	I292T	SNP	Nucleocapsid protein
hCoV-19/Brazil/RJ-1574/2020|EPI_ISL_467345|2020-04-02	241	C	T	230	29769	5'UTR	241	extragenic	NA
hCoV-19/Brazil/RJ-1574/2020|EPI_ISL_467345|2020-04-02	1420	C	T	1409	29769	NSP2	A205A	SNP_silent	Non-Structural protein 2
hCoV-19/Brazil/RJ-1574/2020|EPI_ISL_467345|2020-04-02	3037	C	T	3026	29769	NSP3	F106F	SNP_silent	Predicted phosphoesterase, papain-like proteinase
hCoV-19/Brazil/RJ-1574/2020|EPI_ISL_467345|2020-04-02	14408	C	T	14397	29769	NSP12b	P314L	SNP	RNA-dependent RNA polymerase, post-ribosomal frameshift
hCoV-19/Brazil/RJ-1574/2020|EPI_ISL_467345|2020-04-02	23403	A	G	23392	29769	S	D614G	SNP	Spike
hCoV-19/Brazil/RJ-1574/2020|EPI_ISL_467345|2020-04-02	27299	T	C	27288	29769	ORF6	I33T	SNP	ORF6 protein
hCoV-19/Brazil/RJ-1574/2020|EPI_ISL_467345|2020-04-02	28881	GGG	AAC	28870	29769	N	RG203KR	SNP	Nucleocapsid protein
hCoV-19/Brazil/RJ-1574/2020|EPI_ISL_467345|2020-04-02	29148	T	C	29137	29769	N	I292T	SNP	Nucleocapsid protein
hCoV-19/Brazil/RJ-1600/2020|EPI_ISL_456082|2020-04-02	241	C	T	187	29714	5'UTR	241	extragenic	NA
hCoV-19/Brazil/RJ-1600/2020|EPI_ISL_456082|2020-04-02	2210	G	T	2156	29714	NSP2	V469F	SNP	Non-Structural protein 2
hCoV-19/Brazil/RJ-1600/2020|EPI_ISL_456082|2020-04-02	3037	C	T	2983	29714	NSP3	F106F	SNP_silent	Predicted phosphoesterase, papain-like proteinase
hCoV-19/Brazil/RJ-1600/2020|EPI_ISL_456082|2020-04-02	14408	C	T	14354	29714	NSP12b	P314L	SNP	RNA-dependent RNA polymerase, post-ribosomal frameshift
hCoV-19/Brazil/RJ-1600/2020|EPI_ISL_456082|2020-04-02	23403	A	G	23349	29714	S	D614G	SNP	Spike
hCoV-19/Brazil/RJ-1600/2020|EPI_ISL_456082|2020-04-02	27299	T	C	27245	29714	ORF6	I33T	SNP	ORF6 protein
hCoV-19/Brazil/RJ-1600/2020|EPI_ISL_456082|2020-04-02	28881	GGG	AAC	28827	29714	N	RG203KR	SNP	Nucleocapsid protein
hCoV-19/Brazil/RJ-1600/2020|EPI_ISL_456082|2020-04-02	29148	T	C	29094	29714	N	I292T	SNP	Nucleocapsid protein
hCoV-19/Brazil/RJ-1627/2020|EPI_ISL_456083|2020-04-03	241	C	T	187	29714	5'UTR	241	extragenic	NA
hCoV-19/Brazil/RJ-1627/2020|EPI_ISL_456083|2020-04-03	3037	C	T	2983	29714	NSP3	F106F	SNP_silent	Predicted phosphoesterase, papain-like proteinase
hCoV-19/Brazil/RJ-1627/2020|EPI_ISL_456083|2020-04-03	14408	C	T	14354	29714	NSP12b	P314L	SNP	RNA-dependent RNA polymerase, post-ribosomal frameshift
hCoV-19/Brazil/RJ-1627/2020|EPI_ISL_456083|2020-04-03	18570	C	T	18516	29714	NSP14	L177L	SNP_silent	3'-to-5' exonuclease
hCoV-19/Brazil/RJ-1627/2020|EPI_ISL_456083|2020-04-03	21608	G	T	21554	29714	S	V16F	SNP	Spike
hCoV-19/Brazil/RJ-1627/2020|EPI_ISL_456083|2020-04-03	23403	A	G	23349	29714	S	D614G	SNP	Spike
hCoV-19/Brazil/RJ-1627/2020|EPI_ISL_456083|2020-04-03	27299	T	C	27245	29714	ORF6	I33T	SNP	ORF6 protein
hCoV-19/Brazil/RJ-1627/2020|EPI_ISL_456083|2020-04-03	28347	G	A	28293	29714	N	G25D	SNP	Nucleocapsid protein
hCoV-19/Brazil/RJ-1627/2020|EPI_ISL_456083|2020-04-03	28881	GGG	AAC	28827	29714	N	RG203KR	SNP	Nucleocapsid protein
hCoV-19/Brazil/RJ-1627/2020|EPI_ISL_456083|2020-04-03	29148	T	C	29094	29714	N	I292T	SNP	Nucleocapsid protein
hCoV-19/Brazil/RJ-1690/2020|EPI_ISL_456084|2020-04-08	241	C	T	187	29714	5'UTR	241	extragenic	NA
hCoV-19/Brazil/RJ-1690/2020|EPI_ISL_456084|2020-04-08	3037	C	T	2983	29714	NSP3	F106F	SNP_silent	Predicted phosphoesterase, papain-like proteinase
hCoV-19/Brazil/RJ-1690/2020|EPI_ISL_456084|2020-04-08	14408	C	T	14354	29714	NSP12b	P314L	SNP	RNA-dependent RNA polymerase, post-ribosomal frameshift
hCoV-19/Brazil/RJ-1690/2020|EPI_ISL_456084|2020-04-08	19851	G	A	19797	29714	NSP15	V77V	SNP_silent	endoRNAse
hCoV-19/Brazil/RJ-1690/2020|EPI_ISL_456084|2020-04-08	20936	C	T	20882	29714	NSP16	T93M	SNP	2'-O-ribose methyltransferase
hCoV-19/Brazil/RJ-1690/2020|EPI_ISL_456084|2020-04-08	23403	A	G	23349	29714	S	D614G	SNP	Spike
hCoV-19/Brazil/RJ-1690/2020|EPI_ISL_456084|2020-04-08	27299	T	C	27245	29714	ORF6	I33T	SNP	ORF6 protein
hCoV-19/Brazil/RJ-1690/2020|EPI_ISL_456084|2020-04-08	28881	GGG	AAC	28827	29714	N	RG203KR	SNP	Nucleocapsid protein
hCoV-19/Brazil/RJ-1690/2020|EPI_ISL_456084|2020-04-08	29148	T	C	29094	29714	N	I292T	SNP	Nucleocapsid protein
hCoV-19/Brazil/RJ-1690/2020|EPI_ISL_456084|2020-04-08	29585	C	T	29531	29714	ORF10	P10S	SNP	ORF10 protein
hCoV-19/Brazil/RJ-1691/2020|EPI_ISL_456085|2020-04-08	241	C	T	187	29714	5'UTR	241	extragenic	NA
hCoV-19/Brazil/RJ-1691/2020|EPI_ISL_456085|2020-04-08	3037	C	T	2983	29714	NSP3	F106F	SNP_silent	Predicted phosphoesterase, papain-like proteinase
hCoV-19/Brazil/RJ-1691/2020|EPI_ISL_456085|2020-04-08	14408	C	T	14354	29714	NSP12b	P314L	SNP	RNA-dependent RNA polymerase, post-ribosomal frameshift
hCoV-19/Brazil/RJ-1691/2020|EPI_ISL_456085|2020-04-08	23403	A	G	23349	29714	S	D614G	SNP	Spike
hCoV-19/Brazil/RJ-1691/2020|EPI_ISL_456085|2020-04-08	27299	T	C	27245	29714	ORF6	I33T	SNP	ORF6 protein
hCoV-19/Brazil/RJ-1691/2020|EPI_ISL_456085|2020-04-08	28881	GGG	AAC	28827	29714	N	RG203KR	SNP	Nucleocapsid protein
hCoV-19/Brazil/RJ-1691/2020|EPI_ISL_456085|2020-04-08	29148	T	C	29094	29714	N	I292T	SNP	Nucleocapsid protein
hCoV-19/Brazil/RJ-1702/2020|EPI_ISL_456087|2020-04-08	241	C	T	187	29714	5'UTR	241	extragenic	NA
hCoV-19/Brazil/RJ-1702/2020|EPI_ISL_456087|2020-04-08	3037	C	T	2983	29714	NSP3	F106F	SNP_silent	Predicted phosphoesterase, papain-like proteinase
hCoV-19/Brazil/RJ-1702/2020|EPI_ISL_456087|2020-04-08	14408	C	T	14354	29714	NSP12b	P314L	SNP	RNA-dependent RNA polymerase, post-ribosomal frameshift
hCoV-19/Brazil/RJ-1702/2020|EPI_ISL_456087|2020-04-08	23403	A	G	23349	29714	S	D614G	SNP	Spike
hCoV-19/Brazil/RJ-1702/2020|EPI_ISL_456087|2020-04-08	27299	T	C	27245	29714	ORF6	I33T	SNP	ORF6 protein
hCoV-19/Brazil/RJ-1702/2020|EPI_ISL_456087|2020-04-08	28881	GGG	AAC	28827	29714	N	RG203KR	SNP	Nucleocapsid protein
hCoV-19/Brazil/RJ-1702/2020|EPI_ISL_456087|2020-04-08	29148	T	C	29094	29714	N	I292T	SNP	Nucleocapsid protein
hCoV-19/Brazil/RJ-1702/2020|EPI_ISL_456087|2020-04-08	29541	C	T	29487	29714	3'UTR	29541	extragenic	NA
hCoV-19/Brazil/RJ-1719/2020|EPI_ISL_456088|2020-04-06	241	C	T	187	29714	5'UTR	241	extragenic	NA
hCoV-19/Brazil/RJ-1719/2020|EPI_ISL_456088|2020-04-06	3037	C	T	2983	29714	NSP3	F106F	SNP_silent	Predicted phosphoesterase, papain-like proteinase
hCoV-19/Brazil/RJ-1719/2020|EPI_ISL_456088|2020-04-06	6319	A	G	6265	29714	NSP3	P1200P	SNP_silent	Predicted phosphoesterase, papain-like proteinase
hCoV-19/Brazil/RJ-1719/2020|EPI_ISL_456088|2020-04-06	14408	C	T	14354	29714	NSP12b	P314L	SNP	RNA-dependent RNA polymerase, post-ribosomal frameshift
hCoV-19/Brazil/RJ-1719/2020|EPI_ISL_456088|2020-04-06	14724	C	T	14670	29714	NSP12b	F419F	SNP_silent	RNA-dependent RNA polymerase, post-ribosomal frameshift
hCoV-19/Brazil/RJ-1719/2020|EPI_ISL_456088|2020-04-06	18060	C	T	18006	29714	NSP14	L7L	SNP_silent	3'-to-5' exonuclease
hCoV-19/Brazil/RJ-1719/2020|EPI_ISL_456088|2020-04-06	23403	A	G	23349	29714	S	D614G	SNP	Spike
hCoV-19/Brazil/RJ-1719/2020|EPI_ISL_456088|2020-04-06	24195	T	C	24141	29714	S	L878S	SNP	Spike
hCoV-19/Brazil/RJ-1719/2020|EPI_ISL_456088|2020-04-06	25088	G	T	25034	29714	S	V1176F	SNP	Spike
hCoV-19/Brazil/RJ-1719/2020|EPI_ISL_456088|2020-04-06	26149	T	C	26095	29714	ORF3a	S253P	SNP	ORF3a protein
hCoV-19/Brazil/RJ-1719/2020|EPI_ISL_456088|2020-04-06	28881	GGG	AAC	28827	29714	N	RG203KR	SNP	Nucleocapsid protein
hCoV-19/Brazil/RJ-1783/2020|EPI_ISL_541347|2020-04-04	241	C	T	235	29772	5'UTR	241	extragenic	NA
hCoV-19/Brazil/RJ-1783/2020|EPI_ISL_541347|2020-04-04	2040	C	T	2034	29772	NSP2	T412I	SNP	Non-Structural protein 2
hCoV-19/Brazil/RJ-1783/2020|EPI_ISL_541347|2020-04-04	3037	C	T	3031	29772	NSP3	F106F	SNP_silent	Predicted phosphoesterase, papain-like proteinase
hCoV-19/Brazil/RJ-1783/2020|EPI_ISL_541347|2020-04-04	14408	C	T	14402	29772	NSP12b	P314L	SNP	RNA-dependent RNA polymerase, post-ribosomal frameshift
hCoV-19/Brazil/RJ-1783/2020|EPI_ISL_541347|2020-04-04	23403	A	G	23397	29772	S	D614G	SNP	Spike
hCoV-19/Brazil/RJ-1783/2020|EPI_ISL_541347|2020-04-04	27299	T	C	27293	29772	ORF6	I33T	SNP	ORF6 protein
hCoV-19/Brazil/RJ-1783/2020|EPI_ISL_541347|2020-04-04	28881	GGG	AAC	28875	29772	N	RG203KR	SNP	Nucleocapsid protein
hCoV-19/Brazil/RJ-1783/2020|EPI_ISL_541347|2020-04-04	29148	T	C	29142	29772	N	I292T	SNP	Nucleocapsid protein
hCoV-19/Brazil/RJ-1798/2020|EPI_ISL_541348|2020-04-06	241	C	T	202	29739	5'UTR	241	extragenic	NA
hCoV-19/Brazil/RJ-1798/2020|EPI_ISL_541348|2020-04-06	3037	C	T	2998	29739	NSP3	F106F	SNP_silent	Predicted phosphoesterase, papain-like proteinase
hCoV-19/Brazil/RJ-1798/2020|EPI_ISL_541348|2020-04-06	7267	C	T	7228	29739	NSP3	F1516F	SNP_silent	Predicted phosphoesterase, papain-like proteinase
hCoV-19/Brazil/RJ-1798/2020|EPI_ISL_541348|2020-04-06	14408	C	T	14369	29739	NSP12b	P314L	SNP	RNA-dependent RNA polymerase, post-ribosomal frameshift
hCoV-19/Brazil/RJ-1798/2020|EPI_ISL_541348|2020-04-06	23403	A	G	23364	29739	S	D614G	SNP	Spike
hCoV-19/Brazil/RJ-1798/2020|EPI_ISL_541348|2020-04-06	27299	T	C	27260	29739	ORF6	I33T	SNP	ORF6 protein
hCoV-19/Brazil/RJ-1798/2020|EPI_ISL_541348|2020-04-06	28881	GGG	AAC	28842	29739	N	RG203KR	SNP	Nucleocapsid protein
hCoV-19/Brazil/RJ-1798/2020|EPI_ISL_541348|2020-04-06	29148	T	C	29109	29739	N	I292T	SNP	Nucleocapsid protein
hCoV-19/Brazil/RJ-1830/2020|EPI_ISL_541349|2020-04-04	241	C	T	202	29739	5'UTR	241	extragenic	NA
hCoV-19/Brazil/RJ-1830/2020|EPI_ISL_541349|2020-04-04	3037	C	T	2998	29739	NSP3	F106F	SNP_silent	Predicted phosphoesterase, papain-like proteinase
hCoV-19/Brazil/RJ-1830/2020|EPI_ISL_541349|2020-04-04	9940	C	T	9901	29739	NSP4	S462S	SNP_silent	Transmembrane protein
hCoV-19/Brazil/RJ-1830/2020|EPI_ISL_541349|2020-04-04	14408	C	T	14369	29739	NSP12b	P314L	SNP	RNA-dependent RNA polymerase, post-ribosomal frameshift
hCoV-19/Brazil/RJ-1830/2020|EPI_ISL_541349|2020-04-04	23403	A	G	23364	29739	S	D614G	SNP	Spike
hCoV-19/Brazil/RJ-1830/2020|EPI_ISL_541349|2020-04-04	25437	G	T	25398	29739	ORF3a	L15F	SNP	ORF3a protein
hCoV-19/Brazil/RJ-1830/2020|EPI_ISL_541349|2020-04-04	27299	T	C	27260	29739	ORF6	I33T	SNP	ORF6 protein
hCoV-19/Brazil/RJ-1830/2020|EPI_ISL_541349|2020-04-04	28881	GGG	AAC	28842	29739	N	RG203KR	SNP	Nucleocapsid protein
hCoV-19/Brazil/RJ-1830/2020|EPI_ISL_541349|2020-04-04	29148	T	C	29109	29739	N	I292T	SNP	Nucleocapsid protein
hCoV-19/Brazil/RJ-1862/2020|EPI_ISL_541350|2020-04-04	241	C	T	229	29766	5'UTR	241	extragenic	NA
hCoV-19/Brazil/RJ-1862/2020|EPI_ISL_541350|2020-04-04	3037	C	T	3025	29766	NSP3	F106F	SNP_silent	Predicted phosphoesterase, papain-like proteinase
hCoV-19/Brazil/RJ-1862/2020|EPI_ISL_541350|2020-04-04	14408	C	T	14396	29766	NSP12b	P314L	SNP	RNA-dependent RNA polymerase, post-ribosomal frameshift
hCoV-19/Brazil/RJ-1862/2020|EPI_ISL_541350|2020-04-04	23403	A	G	23391	29766	S	D614G	SNP	Spike
hCoV-19/Brazil/RJ-1862/2020|EPI_ISL_541350|2020-04-04	24163	T	A	24151	29766	S	D867E	SNP	Spike
hCoV-19/Brazil/RJ-1862/2020|EPI_ISL_541350|2020-04-04	27299	T	C	27287	29766	ORF6	I33T	SNP	ORF6 protein
hCoV-19/Brazil/RJ-1862/2020|EPI_ISL_541350|2020-04-04	28881	GGG	AAC	28869	29766	N	RG203KR	SNP	Nucleocapsid protein
hCoV-19/Brazil/RJ-1862/2020|EPI_ISL_541350|2020-04-04	29148	T	C	29136	29766	N	I292T	SNP	Nucleocapsid protein
hCoV-19/Brazil/RJ-1901/2020|EPI_ISL_456089|2020-04-09	241	C	T	187	29714	5'UTR	241	extragenic	NA
hCoV-19/Brazil/RJ-1901/2020|EPI_ISL_456089|2020-04-09	643	C	T	589	29714	NSP1	N126N	SNP_silent	Leader protein
hCoV-19/Brazil/RJ-1901/2020|EPI_ISL_456089|2020-04-09	3037	C	T	2983	29714	NSP3	F106F	SNP_silent	Predicted phosphoesterase, papain-like proteinase
hCoV-19/Brazil/RJ-1901/2020|EPI_ISL_456089|2020-04-09	14408	C	T	14354	29714	NSP12b	P314L	SNP	RNA-dependent RNA polymerase, post-ribosomal frameshift
hCoV-19/Brazil/RJ-1901/2020|EPI_ISL_456089|2020-04-09	19684	G	T	19630	29714	NSP15	V22L	SNP	endoRNAse
hCoV-19/Brazil/RJ-1901/2020|EPI_ISL_456089|2020-04-09	22720	A	G	22666	29714	S	K386K	SNP_silent	Spike
hCoV-19/Brazil/RJ-1901/2020|EPI_ISL_456089|2020-04-09	23403	A	G	23349	29714	S	D614G	SNP	Spike
hCoV-19/Brazil/RJ-1901/2020|EPI_ISL_456089|2020-04-09	27299	T	C	27245	29714	ORF6	I33T	SNP	ORF6 protein
hCoV-19/Brazil/RJ-1901/2020|EPI_ISL_456089|2020-04-09	28881	GGG	AAC	28827	29714	N	RG203KR	SNP	Nucleocapsid protein
hCoV-19/Brazil/RJ-1901/2020|EPI_ISL_456089|2020-04-09	29148	T	C	29094	29714	N	I292T	SNP	Nucleocapsid protein
hCoV-19/Brazil/RJ-1902/2020|EPI_ISL_456090|2020-04-09	241	C	T	187	29714	5'UTR	241	extragenic	NA
hCoV-19/Brazil/RJ-1902/2020|EPI_ISL_456090|2020-04-09	3037	C	T	2983	29714	NSP3	F106F	SNP_silent	Predicted phosphoesterase, papain-like proteinase
hCoV-19/Brazil/RJ-1902/2020|EPI_ISL_456090|2020-04-09	7111	T	C	7057	29714	NSP3	C1464C	SNP_silent	Predicted phosphoesterase, papain-like proteinase
hCoV-19/Brazil/RJ-1902/2020|EPI_ISL_456090|2020-04-09	14408	C	T	14354	29714	NSP12b	P314L	SNP	RNA-dependent RNA polymerase, post-ribosomal frameshift
hCoV-19/Brazil/RJ-1902/2020|EPI_ISL_456090|2020-04-09	23403	A	G	23349	29714	S	D614G	SNP	Spike
hCoV-19/Brazil/RJ-1902/2020|EPI_ISL_456090|2020-04-09	23613	C	T	23559	29714	S	A684V	SNP	Spike
hCoV-19/Brazil/RJ-1902/2020|EPI_ISL_456090|2020-04-09	25672	C	A	25618	29714	ORF3a	L94I	SNP	ORF3a protein
hCoV-19/Brazil/RJ-1902/2020|EPI_ISL_456090|2020-04-09	27299	T	C	27245	29714	ORF6	I33T	SNP	ORF6 protein
hCoV-19/Brazil/RJ-1902/2020|EPI_ISL_456090|2020-04-09	28881	GGG	AAC	28827	29714	N	RG203KR	SNP	Nucleocapsid protein
hCoV-19/Brazil/RJ-1902/2020|EPI_ISL_456090|2020-04-09	29148	T	C	29094	29714	N	I292T	SNP	Nucleocapsid protein
hCoV-19/Brazil/RJ-1921/2020|EPI_ISL_456091|2020-04-09	241	C	T	187	29714	5'UTR	241	extragenic	NA
hCoV-19/Brazil/RJ-1921/2020|EPI_ISL_456091|2020-04-09	3037	C	T	2983	29714	NSP3	F106F	SNP_silent	Predicted phosphoesterase, papain-like proteinase
hCoV-19/Brazil/RJ-1921/2020|EPI_ISL_456091|2020-04-09	14408	C	T	14354	29714	NSP12b	P314L	SNP	RNA-dependent RNA polymerase, post-ribosomal frameshift
hCoV-19/Brazil/RJ-1921/2020|EPI_ISL_456091|2020-04-09	18366	A	G	18312	29714	NSP14	L109L	SNP_silent	3'-to-5' exonuclease
hCoV-19/Brazil/RJ-1921/2020|EPI_ISL_456091|2020-04-09	23403	A	G	23349	29714	S	D614G	SNP	Spike
hCoV-19/Brazil/RJ-1921/2020|EPI_ISL_456091|2020-04-09	25135	G	T	25081	29714	S	K1191N	SNP	Spike
hCoV-19/Brazil/RJ-1921/2020|EPI_ISL_456091|2020-04-09	27299	T	C	27245	29714	ORF6	I33T	SNP	ORF6 protein
hCoV-19/Brazil/RJ-1921/2020|EPI_ISL_456091|2020-04-09	28881	GGG	AAC	28827	29714	N	RG203KR	SNP	Nucleocapsid protein
hCoV-19/Brazil/RJ-1921/2020|EPI_ISL_456091|2020-04-09	29148	T	C	29094	29714	N	I292T	SNP	Nucleocapsid protein
hCoV-19/Brazil/RJ-1923/2020|EPI_ISL_456092|2020-04-10	241	C	T	187	29714	5'UTR	241	extragenic	NA
hCoV-19/Brazil/RJ-1923/2020|EPI_ISL_456092|2020-04-10	3037	C	T	2983	29714	NSP3	F106F	SNP_silent	Predicted phosphoesterase, papain-like proteinase
hCoV-19/Brazil/RJ-1923/2020|EPI_ISL_456092|2020-04-10	14408	C	T	14354	29714	NSP12b	P314L	SNP	RNA-dependent RNA polymerase, post-ribosomal frameshift
hCoV-19/Brazil/RJ-1923/2020|EPI_ISL_456092|2020-04-10	23403	A	G	23349	29714	S	D614G	SNP	Spike
hCoV-19/Brazil/RJ-1923/2020|EPI_ISL_456092|2020-04-10	26730	G	T	26676	29714	M	V70F	SNP	Membrane
hCoV-19/Brazil/RJ-1923/2020|EPI_ISL_456092|2020-04-10	27299	T	C	27245	29714	ORF6	I33T	SNP	ORF6 protein
hCoV-19/Brazil/RJ-1923/2020|EPI_ISL_456092|2020-04-10	28881	GGG	AAC	28827	29714	N	RG203KR	SNP	Nucleocapsid protein
hCoV-19/Brazil/RJ-1923/2020|EPI_ISL_456092|2020-04-10	29148	T	C	29094	29714	N	I292T	SNP	Nucleocapsid protein
hCoV-19/Brazil/RJ-1927/2020|EPI_ISL_456093|2020-04-12	241	C	T	187	29714	5'UTR	241	extragenic	NA
hCoV-19/Brazil/RJ-1927/2020|EPI_ISL_456093|2020-04-12	3037	C	T	2983	29714	NSP3	F106F	SNP_silent	Predicted phosphoesterase, papain-like proteinase
hCoV-19/Brazil/RJ-1927/2020|EPI_ISL_456093|2020-04-12	14408	C	T	14354	29714	NSP12b	P314L	SNP	RNA-dependent RNA polymerase, post-ribosomal frameshift
hCoV-19/Brazil/RJ-1927/2020|EPI_ISL_456093|2020-04-12	23403	A	G	23349	29714	S	D614G	SNP	Spike
hCoV-19/Brazil/RJ-1927/2020|EPI_ISL_456093|2020-04-12	25793	G	T	25739	29714	ORF3a	R134L	SNP	ORF3a protein
hCoV-19/Brazil/RJ-1927/2020|EPI_ISL_456093|2020-04-12	26111	C	T	26057	29714	ORF3a	P240L	SNP	ORF3a protein
hCoV-19/Brazil/RJ-1927/2020|EPI_ISL_456093|2020-04-12	27299	T	C	27245	29714	ORF6	I33T	SNP	ORF6 protein
hCoV-19/Brazil/RJ-1927/2020|EPI_ISL_456093|2020-04-12	28881	GGG	AAC	28827	29714	N	RG203KR	SNP	Nucleocapsid protein
hCoV-19/Brazil/RJ-1927/2020|EPI_ISL_456093|2020-04-12	29148	T	C	29094	29714	N	I292T	SNP	Nucleocapsid protein
hCoV-19/Brazil/RJ-1943/2020|EPI_ISL_456094|2020-04-13	241	C	T	187	29714	5'UTR	241	extragenic	NA
hCoV-19/Brazil/RJ-1943/2020|EPI_ISL_456094|2020-04-13	1218	C	T	1164	29714	NSP2	S138L	SNP	Non-Structural protein 2
hCoV-19/Brazil/RJ-1943/2020|EPI_ISL_456094|2020-04-13	3037	C	T	2983	29714	NSP3	F106F	SNP_silent	Predicted phosphoesterase, papain-like proteinase
hCoV-19/Brazil/RJ-1943/2020|EPI_ISL_456094|2020-04-13	14408	C	T	14354	29714	NSP12b	P314L	SNP	RNA-dependent RNA polymerase, post-ribosomal frameshift
hCoV-19/Brazil/RJ-1943/2020|EPI_ISL_456094|2020-04-13	23403	A	G	23349	29714	S	D614G	SNP	Spike
hCoV-19/Brazil/RJ-1943/2020|EPI_ISL_456094|2020-04-13	27299	T	C	27245	29714	ORF6	I33T	SNP	ORF6 protein
hCoV-19/Brazil/RJ-1943/2020|EPI_ISL_456094|2020-04-13	28881	GGG	AAC	28827	29714	N	RG203KR	SNP	Nucleocapsid protein
hCoV-19/Brazil/RJ-1943/2020|EPI_ISL_456094|2020-04-13	29148	T	C	29094	29714	N	I292T	SNP	Nucleocapsid protein
hCoV-19/Brazil/RJ-1948/2020|EPI_ISL_456095|2020-04-13	241	C	T	187	29714	5'UTR	241	extragenic	NA
hCoV-19/Brazil/RJ-1948/2020|EPI_ISL_456095|2020-04-13	3037	C	T	2983	29714	NSP3	F106F	SNP_silent	Predicted phosphoesterase, papain-like proteinase
hCoV-19/Brazil/RJ-1948/2020|EPI_ISL_456095|2020-04-13	14408	C	T	14354	29714	NSP12b	P314L	SNP	RNA-dependent RNA polymerase, post-ribosomal frameshift
hCoV-19/Brazil/RJ-1948/2020|EPI_ISL_456095|2020-04-13	23403	A	G	23349	29714	S	D614G	SNP	Spike
hCoV-19/Brazil/RJ-1948/2020|EPI_ISL_456095|2020-04-13	27299	T	C	27245	29714	ORF6	I33T	SNP	ORF6 protein
hCoV-19/Brazil/RJ-1948/2020|EPI_ISL_456095|2020-04-13	28881	GGG	AAC	28827	29714	N	RG203KR	SNP	Nucleocapsid protein
hCoV-19/Brazil/RJ-1948/2020|EPI_ISL_456095|2020-04-13	29148	T	C	29094	29714	N	I292T	SNP	Nucleocapsid protein
hCoV-19/Brazil/RJ-1952/2020|EPI_ISL_456096|2020-04-13	241	C	T	187	29714	5'UTR	241	extragenic	NA
hCoV-19/Brazil/RJ-1952/2020|EPI_ISL_456096|2020-04-13	3037	C	T	2983	29714	NSP3	F106F	SNP_silent	Predicted phosphoesterase, papain-like proteinase
hCoV-19/Brazil/RJ-1952/2020|EPI_ISL_456096|2020-04-13	14408	C	T	14354	29714	NSP12b	P314L	SNP	RNA-dependent RNA polymerase, post-ribosomal frameshift
hCoV-19/Brazil/RJ-1952/2020|EPI_ISL_456096|2020-04-13	23403	A	G	23349	29714	S	D614G	SNP	Spike
hCoV-19/Brazil/RJ-1952/2020|EPI_ISL_456096|2020-04-13	27299	T	C	27245	29714	ORF6	I33T	SNP	ORF6 protein
hCoV-19/Brazil/RJ-1952/2020|EPI_ISL_456096|2020-04-13	28750	A	G	28696	29714	N	L159L	SNP_silent	Nucleocapsid protein
hCoV-19/Brazil/RJ-1952/2020|EPI_ISL_456096|2020-04-13	28881	GGG	AAC	28827	29714	N	RG203KR	SNP	Nucleocapsid protein
hCoV-19/Brazil/RJ-1952/2020|EPI_ISL_456096|2020-04-13	29148	T	C	29094	29714	N	I292T	SNP	Nucleocapsid protein
hCoV-19/Brazil/RJ-1953/2020|EPI_ISL_541352|2020-04-13	241	C	T	216	29833	5'UTR	241	extragenic	NA
hCoV-19/Brazil/RJ-1953/2020|EPI_ISL_541352|2020-04-13	3037	C	T	3012	29833	NSP3	F106F	SNP_silent	Predicted phosphoesterase, papain-like proteinase
hCoV-19/Brazil/RJ-1953/2020|EPI_ISL_541352|2020-04-13	14408	C	T	14383	29833	NSP12b	P314L	SNP	RNA-dependent RNA polymerase, post-ribosomal frameshift
hCoV-19/Brazil/RJ-1953/2020|EPI_ISL_541352|2020-04-13	23403	A	G	23378	29833	S	D614G	SNP	Spike
hCoV-19/Brazil/RJ-1953/2020|EPI_ISL_541352|2020-04-13	27299	T	C	27274	29833	ORF6	I33T	SNP	ORF6 protein
hCoV-19/Brazil/RJ-1953/2020|EPI_ISL_541352|2020-04-13	28881	GGG	AAC	28856	29833	N	RG203KR	SNP	Nucleocapsid protein
hCoV-19/Brazil/RJ-1953/2020|EPI_ISL_541352|2020-04-13	29148	T	C	29123	29833	N	I292T	SNP	Nucleocapsid protein
hCoV-19/Brazil/RJ-1966/2020|EPI_ISL_456097|2020-04-13	241	C	T	187	29714	5'UTR	241	extragenic	NA
hCoV-19/Brazil/RJ-1966/2020|EPI_ISL_456097|2020-04-13	3037	C	T	2983	29714	NSP3	F106F	SNP_silent	Predicted phosphoesterase, papain-like proteinase
hCoV-19/Brazil/RJ-1966/2020|EPI_ISL_456097|2020-04-13	14408	C	T	14354	29714	NSP12b	P314L	SNP	RNA-dependent RNA polymerase, post-ribosomal frameshift
hCoV-19/Brazil/RJ-1966/2020|EPI_ISL_456097|2020-04-13	19709	C	T	19655	29714	NSP15	T30I	SNP	endoRNAse
hCoV-19/Brazil/RJ-1966/2020|EPI_ISL_456097|2020-04-13	23403	A	G	23349	29714	S	D614G	SNP	Spike
hCoV-19/Brazil/RJ-1966/2020|EPI_ISL_456097|2020-04-13	27299	T	C	27245	29714	ORF6	I33T	SNP	ORF6 protein
hCoV-19/Brazil/RJ-1966/2020|EPI_ISL_456097|2020-04-13	28881	GGG	AAC	28827	29714	N	RG203KR	SNP	Nucleocapsid protein
hCoV-19/Brazil/RJ-1966/2020|EPI_ISL_456097|2020-04-13	29148	T	C	29094	29714	N	I292T	SNP	Nucleocapsid protein
hCoV-19/Brazil/RJ-2000/2020|EPI_ISL_456098|2020-04-13	241	C	T	187	29714	5'UTR	241	extragenic	NA
hCoV-19/Brazil/RJ-2000/2020|EPI_ISL_456098|2020-04-13	643	C	T	589	29714	NSP1	N126N	SNP_silent	Leader protein
hCoV-19/Brazil/RJ-2000/2020|EPI_ISL_456098|2020-04-13	3037	C	T	2983	29714	NSP3	F106F	SNP_silent	Predicted phosphoesterase, papain-like proteinase
hCoV-19/Brazil/RJ-2000/2020|EPI_ISL_456098|2020-04-13	14408	C	T	14354	29714	NSP12b	P314L	SNP	RNA-dependent RNA polymerase, post-ribosomal frameshift
hCoV-19/Brazil/RJ-2000/2020|EPI_ISL_456098|2020-04-13	19684	G	T	19630	29714	NSP15	V22L	SNP	endoRNAse
hCoV-19/Brazil/RJ-2000/2020|EPI_ISL_456098|2020-04-13	22720	A	G	22666	29714	S	K386K	SNP_silent	Spike
hCoV-19/Brazil/RJ-2000/2020|EPI_ISL_456098|2020-04-13	23403	A	G	23349	29714	S	D614G	SNP	Spike
hCoV-19/Brazil/RJ-2000/2020|EPI_ISL_456098|2020-04-13	27299	T	C	27245	29714	ORF6	I33T	SNP	ORF6 protein
hCoV-19/Brazil/RJ-2000/2020|EPI_ISL_456098|2020-04-13	28881	GGG	AAC	28827	29714	N	RG203KR	SNP	Nucleocapsid protein
hCoV-19/Brazil/RJ-2000/2020|EPI_ISL_456098|2020-04-13	29148	T	C	29094	29714	N	I292T	SNP	Nucleocapsid protein
hCoV-19/Brazil/RJ-2007/2020|EPI_ISL_456099|2020-04-13	241	C	T	187	29714	5'UTR	241	extragenic	NA
hCoV-19/Brazil/RJ-2007/2020|EPI_ISL_456099|2020-04-13	643	C	T	589	29714	NSP1	N126N	SNP_silent	Leader protein
hCoV-19/Brazil/RJ-2007/2020|EPI_ISL_456099|2020-04-13	3037	C	T	2983	29714	NSP3	F106F	SNP_silent	Predicted phosphoesterase, papain-like proteinase
hCoV-19/Brazil/RJ-2007/2020|EPI_ISL_456099|2020-04-13	14408	C	T	14354	29714	NSP12b	P314L	SNP	RNA-dependent RNA polymerase, post-ribosomal frameshift
hCoV-19/Brazil/RJ-2007/2020|EPI_ISL_456099|2020-04-13	19684	G	T	19630	29714	NSP15	V22L	SNP	endoRNAse
hCoV-19/Brazil/RJ-2007/2020|EPI_ISL_456099|2020-04-13	22720	A	G	22666	29714	S	K386K	SNP_silent	Spike
hCoV-19/Brazil/RJ-2007/2020|EPI_ISL_456099|2020-04-13	23403	A	G	23349	29714	S	D614G	SNP	Spike
hCoV-19/Brazil/RJ-2007/2020|EPI_ISL_456099|2020-04-13	27299	T	C	27245	29714	ORF6	I33T	SNP	ORF6 protein
hCoV-19/Brazil/RJ-2007/2020|EPI_ISL_456099|2020-04-13	28881	GGG	AAC	28827	29714	N	RG203KR	SNP	Nucleocapsid protein
hCoV-19/Brazil/RJ-2007/2020|EPI_ISL_456099|2020-04-13	29148	T	C	29094	29714	N	I292T	SNP	Nucleocapsid protein
hCoV-19/Brazil/RJ-2033/2020|EPI_ISL_456100|2020-04-15	241	C	T	187	29714	5'UTR	241	extragenic	NA
hCoV-19/Brazil/RJ-2033/2020|EPI_ISL_456100|2020-04-15	3037	C	T	2983	29714	NSP3	F106F	SNP_silent	Predicted phosphoesterase, papain-like proteinase
hCoV-19/Brazil/RJ-2033/2020|EPI_ISL_456100|2020-04-15	14408	C	T	14354	29714	NSP12b	P314L	SNP	RNA-dependent RNA polymerase, post-ribosomal frameshift
hCoV-19/Brazil/RJ-2033/2020|EPI_ISL_456100|2020-04-15	23403	A	G	23349	29714	S	D614G	SNP	Spike
hCoV-19/Brazil/RJ-2033/2020|EPI_ISL_456100|2020-04-15	27299	T	C	27245	29714	ORF6	I33T	SNP	ORF6 protein
hCoV-19/Brazil/RJ-2033/2020|EPI_ISL_456100|2020-04-15	28881	GGG	AAC	28827	29714	N	RG203KR	SNP	Nucleocapsid protein
hCoV-19/Brazil/RJ-2033/2020|EPI_ISL_456100|2020-04-15	29148	T	C	29094	29714	N	I292T	SNP	Nucleocapsid protein
hCoV-19/Brazil/RJ-2044/2020|EPI_ISL_456101|2020-04-15	241	C	T	187	29714	5'UTR	241	extragenic	NA
hCoV-19/Brazil/RJ-2044/2020|EPI_ISL_456101|2020-04-15	3037	C	T	2983	29714	NSP3	F106F	SNP_silent	Predicted phosphoesterase, papain-like proteinase
hCoV-19/Brazil/RJ-2044/2020|EPI_ISL_456101|2020-04-15	14408	C	T	14354	29714	NSP12b	P314L	SNP	RNA-dependent RNA polymerase, post-ribosomal frameshift
hCoV-19/Brazil/RJ-2044/2020|EPI_ISL_456101|2020-04-15	23403	A	G	23349	29714	S	D614G	SNP	Spike
hCoV-19/Brazil/RJ-2044/2020|EPI_ISL_456101|2020-04-15	27299	T	C	27245	29714	ORF6	I33T	SNP	ORF6 protein
hCoV-19/Brazil/RJ-2044/2020|EPI_ISL_456101|2020-04-15	28881	GGG	AAC	28827	29714	N	RG203KR	SNP	Nucleocapsid protein
hCoV-19/Brazil/RJ-2044/2020|EPI_ISL_456101|2020-04-15	29148	T	C	29094	29714	N	I292T	SNP	Nucleocapsid protein
hCoV-19/Brazil/RJ-2044/2020|EPI_ISL_456101|2020-04-15	29743	C	T	29689	29714	3'UTR	29743	extragenic	NA
hCoV-19/Brazil/RJ-2057/2020|EPI_ISL_456102|2020-04-16	241	C	T	187	29714	5'UTR	241	extragenic	NA
hCoV-19/Brazil/RJ-2057/2020|EPI_ISL_456102|2020-04-16	3037	C	T	2983	29714	NSP3	F106F	SNP_silent	Predicted phosphoesterase, papain-like proteinase
hCoV-19/Brazil/RJ-2057/2020|EPI_ISL_456102|2020-04-16	10323	A	G	10269	29714	NSP5	K90R	SNP	3C-like proteinase
hCoV-19/Brazil/RJ-2057/2020|EPI_ISL_456102|2020-04-16	14408	C	T	14354	29714	NSP12b	P314L	SNP	RNA-dependent RNA polymerase, post-ribosomal frameshift
hCoV-19/Brazil/RJ-2057/2020|EPI_ISL_456102|2020-04-16	23403	A	G	23349	29714	S	D614G	SNP	Spike
hCoV-19/Brazil/RJ-2057/2020|EPI_ISL_456102|2020-04-16	27299	T	C	27245	29714	ORF6	I33T	SNP	ORF6 protein
hCoV-19/Brazil/RJ-2057/2020|EPI_ISL_456102|2020-04-16	28881	GGG	AAC	28827	29714	N	RG203KR	SNP	Nucleocapsid protein
hCoV-19/Brazil/RJ-2057/2020|EPI_ISL_456102|2020-04-16	29148	T	C	29094	29714	N	I292T	SNP	Nucleocapsid protein
hCoV-19/Brazil/RJ-2062/2020|EPI_ISL_456103|2020-04-16	241	C	T	187	29714	5'UTR	241	extragenic	NA
hCoV-19/Brazil/RJ-2062/2020|EPI_ISL_456103|2020-04-16	3037	C	T	2983	29714	NSP3	F106F	SNP_silent	Predicted phosphoesterase, papain-like proteinase
hCoV-19/Brazil/RJ-2062/2020|EPI_ISL_456103|2020-04-16	14408	C	T	14354	29714	NSP12b	P314L	SNP	RNA-dependent RNA polymerase, post-ribosomal frameshift
hCoV-19/Brazil/RJ-2062/2020|EPI_ISL_456103|2020-04-16	16968	G	T	16914	29714	NSP13	E244D	SNP	Helicase
hCoV-19/Brazil/RJ-2062/2020|EPI_ISL_456103|2020-04-16	17733	C	T	17679	29714	NSP13	F499F	SNP_silent	Helicase
hCoV-19/Brazil/RJ-2062/2020|EPI_ISL_456103|2020-04-16	20178	C	T	20124	29714	NSP15	V186V	SNP_silent	endoRNAse
hCoV-19/Brazil/RJ-2062/2020|EPI_ISL_456103|2020-04-16	23403	A	G	23349	29714	S	D614G	SNP	Spike
hCoV-19/Brazil/RJ-2062/2020|EPI_ISL_456103|2020-04-16	27299	T	C	27245	29714	ORF6	I33T	SNP	ORF6 protein
hCoV-19/Brazil/RJ-2062/2020|EPI_ISL_456103|2020-04-16	28881	GGG	AAC	28827	29714	N	RG203KR	SNP	Nucleocapsid protein
hCoV-19/Brazil/RJ-2062/2020|EPI_ISL_456103|2020-04-16	29148	T	C	29094	29714	N	I292T	SNP	Nucleocapsid protein
hCoV-19/Brazil/RJ-2072/2020|EPI_ISL_456104|2020-04-16	241	C	T	187	29714	5'UTR	241	extragenic	NA
hCoV-19/Brazil/RJ-2072/2020|EPI_ISL_456104|2020-04-16	3037	C	T	2983	29714	NSP3	F106F	SNP_silent	Predicted phosphoesterase, papain-like proteinase
hCoV-19/Brazil/RJ-2072/2020|EPI_ISL_456104|2020-04-16	14408	C	T	14354	29714	NSP12b	P314L	SNP	RNA-dependent RNA polymerase, post-ribosomal frameshift
hCoV-19/Brazil/RJ-2072/2020|EPI_ISL_456104|2020-04-16	23403	A	G	23349	29714	S	D614G	SNP	Spike
hCoV-19/Brazil/RJ-2072/2020|EPI_ISL_456104|2020-04-16	27299	T	C	27245	29714	ORF6	I33T	SNP	ORF6 protein
hCoV-19/Brazil/RJ-2072/2020|EPI_ISL_456104|2020-04-16	28881	GGG	AAC	28827	29714	N	RG203KR	SNP	Nucleocapsid protein
hCoV-19/Brazil/RJ-2072/2020|EPI_ISL_456104|2020-04-16	29148	T	C	29094	29714	N	I292T	SNP	Nucleocapsid protein
hCoV-19/Brazil/RJ-2077/2020|EPI_ISL_456105|2020-04-16	241	C	T	187	29714	5'UTR	241	extragenic	NA
hCoV-19/Brazil/RJ-2077/2020|EPI_ISL_456105|2020-04-16	3037	C	T	2983	29714	NSP3	F106F	SNP_silent	Predicted phosphoesterase, papain-like proteinase
hCoV-19/Brazil/RJ-2077/2020|EPI_ISL_456105|2020-04-16	14408	C	T	14354	29714	NSP12b	P314L	SNP	RNA-dependent RNA polymerase, post-ribosomal frameshift
hCoV-19/Brazil/RJ-2077/2020|EPI_ISL_456105|2020-04-16	16843	G	T	16789	29714	NSP13	G203C	SNP	Helicase
hCoV-19/Brazil/RJ-2077/2020|EPI_ISL_456105|2020-04-16	23403	A	G	23349	29714	S	D614G	SNP	Spike
hCoV-19/Brazil/RJ-2077/2020|EPI_ISL_456105|2020-04-16	24947	G	T	24893	29714	S	V1129L	SNP	Spike
hCoV-19/Brazil/RJ-2077/2020|EPI_ISL_456105|2020-04-16	27299	T	C	27245	29714	ORF6	I33T	SNP	ORF6 protein
hCoV-19/Brazil/RJ-2077/2020|EPI_ISL_456105|2020-04-16	28881	GGG	AAC	28827	29714	N	RG203KR	SNP	Nucleocapsid protein
hCoV-19/Brazil/RJ-2077/2020|EPI_ISL_456105|2020-04-16	29148	T	C	29094	29714	N	I292T	SNP	Nucleocapsid protein
hCoV-19/Brazil/RJ-2078/2020|EPI_ISL_456106|2020-04-16	241	C	T	187	29714	5'UTR	241	extragenic	NA
hCoV-19/Brazil/RJ-2078/2020|EPI_ISL_456106|2020-04-16	3037	C	T	2983	29714	NSP3	F106F	SNP_silent	Predicted phosphoesterase, papain-like proteinase
hCoV-19/Brazil/RJ-2078/2020|EPI_ISL_456106|2020-04-16	14408	C	T	14354	29714	NSP12b	P314L	SNP	RNA-dependent RNA polymerase, post-ribosomal frameshift
hCoV-19/Brazil/RJ-2078/2020|EPI_ISL_456106|2020-04-16	17280	G	T	17226	29714	NSP13	V348V	SNP_silent	Helicase
hCoV-19/Brazil/RJ-2078/2020|EPI_ISL_456106|2020-04-16	23403	A	G	23349	29714	S	D614G	SNP	Spike
hCoV-19/Brazil/RJ-2078/2020|EPI_ISL_456106|2020-04-16	27299	T	C	27245	29714	ORF6	I33T	SNP	ORF6 protein
hCoV-19/Brazil/RJ-2078/2020|EPI_ISL_456106|2020-04-16	28881	GGG	AAC	28827	29714	N	RG203KR	SNP	Nucleocapsid protein
hCoV-19/Brazil/RJ-2078/2020|EPI_ISL_456106|2020-04-16	29148	T	C	29094	29714	N	I292T	SNP	Nucleocapsid protein
hCoV-19/Brazil/RJ-2091/2020|EPI_ISL_467347|2020-04-16	241	C	T	195	29734	5'UTR	241	extragenic	NA
hCoV-19/Brazil/RJ-2091/2020|EPI_ISL_467347|2020-04-16	643	C	T	597	29734	NSP1	N126N	SNP_silent	Leader protein
hCoV-19/Brazil/RJ-2091/2020|EPI_ISL_467347|2020-04-16	3037	C	T	2991	29734	NSP3	F106F	SNP_silent	Predicted phosphoesterase, papain-like proteinase
hCoV-19/Brazil/RJ-2091/2020|EPI_ISL_467347|2020-04-16	14408	C	T	14362	29734	NSP12b	P314L	SNP	RNA-dependent RNA polymerase, post-ribosomal frameshift
hCoV-19/Brazil/RJ-2091/2020|EPI_ISL_467347|2020-04-16	19684	G	T	19638	29734	NSP15	V22L	SNP	endoRNAse
hCoV-19/Brazil/RJ-2091/2020|EPI_ISL_467347|2020-04-16	22720	A	G	22674	29734	S	K386K	SNP_silent	Spike
hCoV-19/Brazil/RJ-2091/2020|EPI_ISL_467347|2020-04-16	23403	A	G	23357	29734	S	D614G	SNP	Spike
hCoV-19/Brazil/RJ-2091/2020|EPI_ISL_467347|2020-04-16	27299	T	C	27253	29734	ORF6	I33T	SNP	ORF6 protein
hCoV-19/Brazil/RJ-2091/2020|EPI_ISL_467347|2020-04-16	28881	GGG	AAC	28835	29734	N	RG203KR	SNP	Nucleocapsid protein
hCoV-19/Brazil/RJ-2091/2020|EPI_ISL_467347|2020-04-16	29148	T	C	29102	29734	N	I292T	SNP	Nucleocapsid protein
hCoV-19/Brazil/RJ-2100/2020|EPI_ISL_541353|2020-04-16	241	C	T	202	29739	5'UTR	241	extragenic	NA
hCoV-19/Brazil/RJ-2100/2020|EPI_ISL_541353|2020-04-16	3037	C	T	2998	29739	NSP3	F106F	SNP_silent	Predicted phosphoesterase, papain-like proteinase
hCoV-19/Brazil/RJ-2100/2020|EPI_ISL_541353|2020-04-16	14408	C	T	14369	29739	NSP12b	P314L	SNP	RNA-dependent RNA polymerase, post-ribosomal frameshift
hCoV-19/Brazil/RJ-2100/2020|EPI_ISL_541353|2020-04-16	22135	A	G	22096	29739	S	E191E	SNP_silent	Spike
hCoV-19/Brazil/RJ-2100/2020|EPI_ISL_541353|2020-04-16	23403	A	G	23364	29739	S	D614G	SNP	Spike
hCoV-19/Brazil/RJ-2100/2020|EPI_ISL_541353|2020-04-16	27299	T	C	27260	29739	ORF6	I33T	SNP	ORF6 protein
hCoV-19/Brazil/RJ-2100/2020|EPI_ISL_541353|2020-04-16	28881	GGG	AAC	28842	29739	N	RG203KR	SNP	Nucleocapsid protein
hCoV-19/Brazil/RJ-2100/2020|EPI_ISL_541353|2020-04-16	29148	T	C	29109	29739	N	I292T	SNP	Nucleocapsid protein
hCoV-19/Brazil/RJ-2155/2020|EPI_ISL_541354|2020-04-07	241	C	T	230	29767	5'UTR	241	extragenic	NA
hCoV-19/Brazil/RJ-2155/2020|EPI_ISL_541354|2020-04-07	1684	C	T	1673	29767	NSP2	I293I	SNP_silent	Non-Structural protein 2
hCoV-19/Brazil/RJ-2155/2020|EPI_ISL_541354|2020-04-07	3037	C	T	3026	29767	NSP3	F106F	SNP_silent	Predicted phosphoesterase, papain-like proteinase
hCoV-19/Brazil/RJ-2155/2020|EPI_ISL_541354|2020-04-07	10039	C	A	10028	29767	NSP4	T495T	SNP_silent	Transmembrane protein
hCoV-19/Brazil/RJ-2155/2020|EPI_ISL_541354|2020-04-07	14408	C	T	14397	29767	NSP12b	P314L	SNP	RNA-dependent RNA polymerase, post-ribosomal frameshift
hCoV-19/Brazil/RJ-2155/2020|EPI_ISL_541354|2020-04-07	19518	G	T	19507	29767	NSP14	L493F	SNP	3'-to-5' exonuclease
hCoV-19/Brazil/RJ-2155/2020|EPI_ISL_541354|2020-04-07	23403	A	G	23392	29767	S	D614G	SNP	Spike
hCoV-19/Brazil/RJ-2155/2020|EPI_ISL_541354|2020-04-07	25088	G	T	25077	29767	S	V1176F	SNP	Spike
hCoV-19/Brazil/RJ-2155/2020|EPI_ISL_541354|2020-04-07	28881	GGG	AAC	28870	29767	N	RG203KR	SNP	Nucleocapsid protein
hCoV-19/Brazil/RJ-2192/2020|EPI_ISL_541355|2020-04-13	241	C	T	240	29777	5'UTR	241	extragenic	NA
hCoV-19/Brazil/RJ-2192/2020|EPI_ISL_541355|2020-04-13	3037	C	T	3036	29777	NSP3	F106F	SNP_silent	Predicted phosphoesterase, papain-like proteinase
hCoV-19/Brazil/RJ-2192/2020|EPI_ISL_541355|2020-04-13	12053	C	T	12052	29777	NSP7	L71F	SNP	Non-Structural protein 7
hCoV-19/Brazil/RJ-2192/2020|EPI_ISL_541355|2020-04-13	14408	C	T	14407	29777	NSP12b	P314L	SNP	RNA-dependent RNA polymerase, post-ribosomal frameshift
hCoV-19/Brazil/RJ-2192/2020|EPI_ISL_541355|2020-04-13	19118	C	T	19117	29777	NSP14	A360V	SNP	3'-to-5' exonuclease
hCoV-19/Brazil/RJ-2192/2020|EPI_ISL_541355|2020-04-13	23403	A	G	23402	29777	S	D614G	SNP	Spike
hCoV-19/Brazil/RJ-2192/2020|EPI_ISL_541355|2020-04-13	25088	G	T	25087	29777	S	V1176F	SNP	Spike
hCoV-19/Brazil/RJ-2192/2020|EPI_ISL_541355|2020-04-13	28881	GGG	AAC	28880	29777	N	RG203KR	SNP	Nucleocapsid protein
hCoV-19/Brazil/RJ-2195/2020|EPI_ISL_467348|2020-04-17	241	C	T	232	29769	5'UTR	241	extragenic	NA
hCoV-19/Brazil/RJ-2195/2020|EPI_ISL_467348|2020-04-17	3037	C	T	3028	29769	NSP3	F106F	SNP_silent	Predicted phosphoesterase, papain-like proteinase
hCoV-19/Brazil/RJ-2195/2020|EPI_ISL_467348|2020-04-17	14408	C	T	14399	29769	NSP12b	P314L	SNP	RNA-dependent RNA polymerase, post-ribosomal frameshift
hCoV-19/Brazil/RJ-2195/2020|EPI_ISL_467348|2020-04-17	23403	A	G	23394	29769	S	D614G	SNP	Spike
hCoV-19/Brazil/RJ-2195/2020|EPI_ISL_467348|2020-04-17	27299	T	C	27290	29769	ORF6	I33T	SNP	ORF6 protein
hCoV-19/Brazil/RJ-2195/2020|EPI_ISL_467348|2020-04-17	28881	GGG	AAC	28872	29769	N	RG203KR	SNP	Nucleocapsid protein
hCoV-19/Brazil/RJ-2195/2020|EPI_ISL_467348|2020-04-17	29148	T	C	29139	29769	N	I292T	SNP	Nucleocapsid protein
hCoV-19/Brazil/RJ-2197/2020|EPI_ISL_467349|2020-04-17	241	C	T	220	29759	5'UTR	241	extragenic	NA
hCoV-19/Brazil/RJ-2197/2020|EPI_ISL_467349|2020-04-17	2650	C	T	2629	29759	NSP2	D615D	SNP_silent	Non-Structural protein 2
hCoV-19/Brazil/RJ-2197/2020|EPI_ISL_467349|2020-04-17	3037	C	T	3016	29759	NSP3	F106F	SNP_silent	Predicted phosphoesterase, papain-like proteinase
hCoV-19/Brazil/RJ-2197/2020|EPI_ISL_467349|2020-04-17	3177	C	T	3156	29759	NSP3	P153L	SNP	Predicted phosphoesterase, papain-like proteinase
hCoV-19/Brazil/RJ-2197/2020|EPI_ISL_467349|2020-04-17	7125	C	T	7104	29759	NSP3	P1469L	SNP	Predicted phosphoesterase, papain-like proteinase
hCoV-19/Brazil/RJ-2197/2020|EPI_ISL_467349|2020-04-17	10156	C	T	10135	29759	NSP5	D34D	SNP_silent	3C-like proteinase
hCoV-19/Brazil/RJ-2197/2020|EPI_ISL_467349|2020-04-17	12116	C	T	12095	29759	NSP8	L9F	SNP	Non-Structural protein 8
hCoV-19/Brazil/RJ-2197/2020|EPI_ISL_467349|2020-04-17	14408	C	T	14387	29759	NSP12b	P314L	SNP	RNA-dependent RNA polymerase, post-ribosomal frameshift
hCoV-19/Brazil/RJ-2197/2020|EPI_ISL_467349|2020-04-17	20117	C	T	20096	29759	NSP15	T166I	SNP	endoRNAse
hCoV-19/Brazil/RJ-2197/2020|EPI_ISL_467349|2020-04-17	23403	A	G	23382	29759	S	D614G	SNP	Spike
hCoV-19/Brazil/RJ-2197/2020|EPI_ISL_467349|2020-04-17	25613	C	T	25592	29759	ORF3a	S74F	SNP	ORF3a protein
hCoV-19/Brazil/RJ-2197/2020|EPI_ISL_467349|2020-04-17	27299	T	C	27278	29759	ORF6	I33T	SNP	ORF6 protein
hCoV-19/Brazil/RJ-2197/2020|EPI_ISL_467349|2020-04-17	28881	GGG	AAC	28860	29759	N	RG203KR	SNP	Nucleocapsid protein
hCoV-19/Brazil/RJ-2197/2020|EPI_ISL_467349|2020-04-17	29148	T	C	29127	29759	N	I292T	SNP	Nucleocapsid protein
hCoV-19/Brazil/RJ-2208/2020|EPI_ISL_467350|2020-04-17	241	C	T	202	29741	5'UTR	241	extragenic	NA
hCoV-19/Brazil/RJ-2208/2020|EPI_ISL_467350|2020-04-17	3037	C	T	2998	29741	NSP3	F106F	SNP_silent	Predicted phosphoesterase, papain-like proteinase
hCoV-19/Brazil/RJ-2208/2020|EPI_ISL_467350|2020-04-17	12672	C	T	12633	29741	NSP8	A194V	SNP	Non-Structural protein 8
hCoV-19/Brazil/RJ-2208/2020|EPI_ISL_467350|2020-04-17	14408	C	T	14369	29741	NSP12b	P314L	SNP	RNA-dependent RNA polymerase, post-ribosomal frameshift
hCoV-19/Brazil/RJ-2208/2020|EPI_ISL_467350|2020-04-17	23403	A	G	23364	29741	S	D614G	SNP	Spike
hCoV-19/Brazil/RJ-2208/2020|EPI_ISL_467350|2020-04-17	27299	T	C	27260	29741	ORF6	I33T	SNP	ORF6 protein
hCoV-19/Brazil/RJ-2208/2020|EPI_ISL_467350|2020-04-17	28881	GGG	AAC	28842	29741	N	RG203KR	SNP	Nucleocapsid protein
hCoV-19/Brazil/RJ-2208/2020|EPI_ISL_467350|2020-04-17	29148	T	C	29109	29741	N	I292T	SNP	Nucleocapsid protein
hCoV-19/Brazil/RJ-2231/2020|EPI_ISL_541356|2020-04-17	241	C	T	241	29862	5'UTR	241	extragenic	NA
hCoV-19/Brazil/RJ-2231/2020|EPI_ISL_541356|2020-04-17	3037	C	T	3037	29862	NSP3	F106F	SNP_silent	Predicted phosphoesterase, papain-like proteinase
hCoV-19/Brazil/RJ-2231/2020|EPI_ISL_541356|2020-04-17	6883	C	T	6883	29862	NSP3	V1388V	SNP_silent	Predicted phosphoesterase, papain-like proteinase
hCoV-19/Brazil/RJ-2231/2020|EPI_ISL_541356|2020-04-17	14408	C	T	14408	29862	NSP12b	P314L	SNP	RNA-dependent RNA polymerase, post-ribosomal frameshift
hCoV-19/Brazil/RJ-2231/2020|EPI_ISL_541356|2020-04-17	23403	A	G	23403	29862	S	D614G	SNP	Spike
hCoV-19/Brazil/RJ-2231/2020|EPI_ISL_541356|2020-04-17	24257	G	T	24257	29862	S	A899S	SNP	Spike
hCoV-19/Brazil/RJ-2231/2020|EPI_ISL_541356|2020-04-17	26834	G	T	26834	29862	M	A104A	SNP_silent	Membrane
hCoV-19/Brazil/RJ-2231/2020|EPI_ISL_541356|2020-04-17	27299	T	C	27299	29862	ORF6	I33T	SNP	ORF6 protein
hCoV-19/Brazil/RJ-2231/2020|EPI_ISL_541356|2020-04-17	28881	GGG	AAC	28881	29862	N	RG203KR	SNP	Nucleocapsid protein
hCoV-19/Brazil/RJ-2231/2020|EPI_ISL_541356|2020-04-17	29148	T	C	29148	29862	N	I292T	SNP	Nucleocapsid protein
hCoV-19/Brazil/RJ-2233/2020|EPI_ISL_467351|2020-04-17	241	C	T	239	29777	5'UTR	241	extragenic	NA
hCoV-19/Brazil/RJ-2233/2020|EPI_ISL_467351|2020-04-17	3037	C	T	3035	29777	NSP3	F106F	SNP_silent	Predicted phosphoesterase, papain-like proteinase
hCoV-19/Brazil/RJ-2233/2020|EPI_ISL_467351|2020-04-17	14408	C	T	14406	29777	NSP12b	P314L	SNP	RNA-dependent RNA polymerase, post-ribosomal frameshift
hCoV-19/Brazil/RJ-2233/2020|EPI_ISL_467351|2020-04-17	23403	A	G	23401	29777	S	D614G	SNP	Spike
hCoV-19/Brazil/RJ-2233/2020|EPI_ISL_467351|2020-04-17	27299	T	C	27297	29777	ORF6	I33T	SNP	ORF6 protein
hCoV-19/Brazil/RJ-2233/2020|EPI_ISL_467351|2020-04-17	28881	GGG	AAC	28879	29777	N	RG203KR	SNP	Nucleocapsid protein
hCoV-19/Brazil/RJ-2233/2020|EPI_ISL_467351|2020-04-17	29148	T	C	29146	29777	N	I292T	SNP	Nucleocapsid protein
hCoV-19/Brazil/RJ-2342/2020|EPI_ISL_541357|2020-04-20	241	C	T	200	29737	5'UTR	241	extragenic	NA
hCoV-19/Brazil/RJ-2342/2020|EPI_ISL_541357|2020-04-20	643	C	T	602	29737	NSP1	N126N	SNP_silent	Leader protein
hCoV-19/Brazil/RJ-2342/2020|EPI_ISL_541357|2020-04-20	3037	C	T	2996	29737	NSP3	F106F	SNP_silent	Predicted phosphoesterase, papain-like proteinase
hCoV-19/Brazil/RJ-2342/2020|EPI_ISL_541357|2020-04-20	14408	C	T	14367	29737	NSP12b	P314L	SNP	RNA-dependent RNA polymerase, post-ribosomal frameshift
hCoV-19/Brazil/RJ-2342/2020|EPI_ISL_541357|2020-04-20	19684	G	T	19643	29737	NSP15	V22L	SNP	endoRNAse
hCoV-19/Brazil/RJ-2342/2020|EPI_ISL_541357|2020-04-20	21910	C	T	21869	29737	S	S116S	SNP_silent	Spike
hCoV-19/Brazil/RJ-2342/2020|EPI_ISL_541357|2020-04-20	22720	A	G	22679	29737	S	K386K	SNP_silent	Spike
hCoV-19/Brazil/RJ-2342/2020|EPI_ISL_541357|2020-04-20	23403	A	G	23362	29737	S	D614G	SNP	Spike
hCoV-19/Brazil/RJ-2342/2020|EPI_ISL_541357|2020-04-20	27299	T	C	27258	29737	ORF6	I33T	SNP	ORF6 protein
hCoV-19/Brazil/RJ-2342/2020|EPI_ISL_541357|2020-04-20	28119	A	G	28078	29737	ORF8	I76V	SNP	ORF8 protein
hCoV-19/Brazil/RJ-2342/2020|EPI_ISL_541357|2020-04-20	28881	GGG	AAC	28840	29737	N	RG203KR	SNP	Nucleocapsid protein
hCoV-19/Brazil/RJ-2342/2020|EPI_ISL_541357|2020-04-20	29148	T	C	29107	29737	N	I292T	SNP	Nucleocapsid protein
hCoV-19/Brazil/RJ-2343/2020|EPI_ISL_541358|2020-04-20	241	C	T	236	29773	5'UTR	241	extragenic	NA
hCoV-19/Brazil/RJ-2343/2020|EPI_ISL_541358|2020-04-20	3037	C	T	3032	29773	NSP3	F106F	SNP_silent	Predicted phosphoesterase, papain-like proteinase
hCoV-19/Brazil/RJ-2343/2020|EPI_ISL_541358|2020-04-20	14408	C	T	14403	29773	NSP12b	P314L	SNP	RNA-dependent RNA polymerase, post-ribosomal frameshift
hCoV-19/Brazil/RJ-2343/2020|EPI_ISL_541358|2020-04-20	23403	A	G	23398	29773	S	D614G	SNP	Spike
hCoV-19/Brazil/RJ-2343/2020|EPI_ISL_541358|2020-04-20	27299	T	C	27294	29773	ORF6	I33T	SNP	ORF6 protein
hCoV-19/Brazil/RJ-2343/2020|EPI_ISL_541358|2020-04-20	28881	GGG	AAC	28876	29773	N	RG203KR	SNP	Nucleocapsid protein
hCoV-19/Brazil/RJ-2343/2020|EPI_ISL_541358|2020-04-20	29148	T	C	29143	29773	N	I292T	SNP	Nucleocapsid protein
hCoV-19/Brazil/RJ-2369/2020|EPI_ISL_541359|2020-04-20	241	C	T	241	29790	5'UTR	241	extragenic	NA
hCoV-19/Brazil/RJ-2369/2020|EPI_ISL_541359|2020-04-20	1684	C	T	1684	29790	NSP2	I293I	SNP_silent	Non-Structural protein 2
hCoV-19/Brazil/RJ-2369/2020|EPI_ISL_541359|2020-04-20	3037	C	T	3037	29790	NSP3	F106F	SNP_silent	Predicted phosphoesterase, papain-like proteinase
hCoV-19/Brazil/RJ-2369/2020|EPI_ISL_541359|2020-04-20	14408	C	T	14408	29790	NSP12b	P314L	SNP	RNA-dependent RNA polymerase, post-ribosomal frameshift
hCoV-19/Brazil/RJ-2369/2020|EPI_ISL_541359|2020-04-20	15093	G	A	15093	29790	NSP12b	K542K	SNP_silent	RNA-dependent RNA polymerase, post-ribosomal frameshift
hCoV-19/Brazil/RJ-2369/2020|EPI_ISL_541359|2020-04-20	22993	C	T	22993	29790	S	S477S	SNP_silent	Spike
hCoV-19/Brazil/RJ-2369/2020|EPI_ISL_541359|2020-04-20	23403	A	G	23403	29790	S	D614G	SNP	Spike
hCoV-19/Brazil/RJ-2369/2020|EPI_ISL_541359|2020-04-20	25088	G	T	25088	29790	S	V1176F	SNP	Spike
hCoV-19/Brazil/RJ-2369/2020|EPI_ISL_541359|2020-04-20	28881	GGG	AAC	28881	29790	N	RG203KR	SNP	Nucleocapsid protein
hCoV-19/Brazil/RJ-2376/2020|EPI_ISL_541360|2020-04-20	241	C	T	237	29786	5'UTR	241	extragenic	NA
hCoV-19/Brazil/RJ-2376/2020|EPI_ISL_541360|2020-04-20	3037	C	T	3033	29786	NSP3	F106F	SNP_silent	Predicted phosphoesterase, papain-like proteinase
hCoV-19/Brazil/RJ-2376/2020|EPI_ISL_541360|2020-04-20	9922	A	G	9918	29786	NSP4	G456G	SNP_silent	Transmembrane protein
hCoV-19/Brazil/RJ-2376/2020|EPI_ISL_541360|2020-04-20	14408	C	T	14404	29786	NSP12b	P314L	SNP	RNA-dependent RNA polymerase, post-ribosomal frameshift
hCoV-19/Brazil/RJ-2376/2020|EPI_ISL_541360|2020-04-20	23403	A	G	23399	29786	S	D614G	SNP	Spike
hCoV-19/Brazil/RJ-2376/2020|EPI_ISL_541360|2020-04-20	27299	T	C	27295	29786	ORF6	I33T	SNP	ORF6 protein
hCoV-19/Brazil/RJ-2376/2020|EPI_ISL_541360|2020-04-20	28881	GGG	AAC	28877	29786	N	RG203KR	SNP	Nucleocapsid protein
hCoV-19/Brazil/RJ-2376/2020|EPI_ISL_541360|2020-04-20	29148	T	C	29144	29786	N	I292T	SNP	Nucleocapsid protein
hCoV-19/Brazil/RJ-2377/2020|EPI_ISL_541361|2020-04-20	241	C	T	241	29788	5'UTR	241	extragenic	NA
hCoV-19/Brazil/RJ-2377/2020|EPI_ISL_541361|2020-04-20	3037	C	T	3037	29788	NSP3	F106F	SNP_silent	Predicted phosphoesterase, papain-like proteinase
hCoV-19/Brazil/RJ-2377/2020|EPI_ISL_541361|2020-04-20	14408	C	T	14408	29788	NSP12b	P314L	SNP	RNA-dependent RNA polymerase, post-ribosomal frameshift
hCoV-19/Brazil/RJ-2377/2020|EPI_ISL_541361|2020-04-20	16968	G	T	16968	29788	NSP13	E244D	SNP	Helicase
hCoV-19/Brazil/RJ-2377/2020|EPI_ISL_541361|2020-04-20	17733	C	T	17733	29788	NSP13	F499F	SNP_silent	Helicase
hCoV-19/Brazil/RJ-2377/2020|EPI_ISL_541361|2020-04-20	20178	C	T	20178	29788	NSP15	V186V	SNP_silent	endoRNAse
hCoV-19/Brazil/RJ-2377/2020|EPI_ISL_541361|2020-04-20	23403	A	G	23403	29788	S	D614G	SNP	Spike
hCoV-19/Brazil/RJ-2377/2020|EPI_ISL_541361|2020-04-20	27299	T	C	27299	29788	ORF6	I33T	SNP	ORF6 protein
hCoV-19/Brazil/RJ-2377/2020|EPI_ISL_541361|2020-04-20	28881	GGG	AAC	28881	29788	N	RG203KR	SNP	Nucleocapsid protein
hCoV-19/Brazil/RJ-2377/2020|EPI_ISL_541361|2020-04-20	29148	T	C	29148	29788	N	I292T	SNP	Nucleocapsid protein
hCoV-19/Brazil/RJ-2422/2020|EPI_ISL_467352|2020-04-20	241	C	T	201	29738	5'UTR	241	extragenic	NA
hCoV-19/Brazil/RJ-2422/2020|EPI_ISL_467352|2020-04-20	2488	C	T	2448	29738	NSP2	F561F	SNP_silent	Non-Structural protein 2
hCoV-19/Brazil/RJ-2422/2020|EPI_ISL_467352|2020-04-20	3037	C	T	2997	29738	NSP3	F106F	SNP_silent	Predicted phosphoesterase, papain-like proteinase
hCoV-19/Brazil/RJ-2422/2020|EPI_ISL_467352|2020-04-20	14408	C	T	14368	29738	NSP12b	P314L	SNP	RNA-dependent RNA polymerase, post-ribosomal frameshift
hCoV-19/Brazil/RJ-2422/2020|EPI_ISL_467352|2020-04-20	23403	A	G	23363	29738	S	D614G	SNP	Spike
hCoV-19/Brazil/RJ-2422/2020|EPI_ISL_467352|2020-04-20	27299	T	C	27259	29738	ORF6	I33T	SNP	ORF6 protein
hCoV-19/Brazil/RJ-2422/2020|EPI_ISL_467352|2020-04-20	28881	GGG	AAC	28841	29738	N	RG203KR	SNP	Nucleocapsid protein
hCoV-19/Brazil/RJ-2422/2020|EPI_ISL_467352|2020-04-20	29148	T	C	29108	29738	N	I292T	SNP	Nucleocapsid protein
hCoV-19/Brazil/RJ-2669/2020|EPI_ISL_467353|2020-04-24	241	C	T	202	29741	5'UTR	241	extragenic	NA
hCoV-19/Brazil/RJ-2669/2020|EPI_ISL_467353|2020-04-24	3037	C	T	2998	29741	NSP3	F106F	SNP_silent	Predicted phosphoesterase, papain-like proteinase
hCoV-19/Brazil/RJ-2669/2020|EPI_ISL_467353|2020-04-24	14408	C	T	14369	29741	NSP12b	P314L	SNP	RNA-dependent RNA polymerase, post-ribosomal frameshift
hCoV-19/Brazil/RJ-2669/2020|EPI_ISL_467353|2020-04-24	23403	A	G	23364	29741	S	D614G	SNP	Spike
hCoV-19/Brazil/RJ-2669/2020|EPI_ISL_467353|2020-04-24	26286	T	C	26247	29741	E	V14V	SNP_silent	Envelope
hCoV-19/Brazil/RJ-2669/2020|EPI_ISL_467353|2020-04-24	27299	T	C	27260	29741	ORF6	I33T	SNP	ORF6 protein
hCoV-19/Brazil/RJ-2669/2020|EPI_ISL_467353|2020-04-24	28881	GGG	AAC	28842	29741	N	RG203KR	SNP	Nucleocapsid protein
hCoV-19/Brazil/RJ-2669/2020|EPI_ISL_467353|2020-04-24	29148	T	C	29109	29741	N	I292T	SNP	Nucleocapsid protein
hCoV-19/Brazil/RJ-2676/2020|EPI_ISL_467354|2020-04-24	241	C	T	202	29741	5'UTR	241	extragenic	NA
hCoV-19/Brazil/RJ-2676/2020|EPI_ISL_467354|2020-04-24	1264	G	T	1225	29741	NSP2	T153T	SNP_silent	Non-Structural protein 2
hCoV-19/Brazil/RJ-2676/2020|EPI_ISL_467354|2020-04-24	3037	C	T	2998	29741	NSP3	F106F	SNP_silent	Predicted phosphoesterase, papain-like proteinase
hCoV-19/Brazil/RJ-2676/2020|EPI_ISL_467354|2020-04-24	14408	C	T	14369	29741	NSP12b	P314L	SNP	RNA-dependent RNA polymerase, post-ribosomal frameshift
hCoV-19/Brazil/RJ-2676/2020|EPI_ISL_467354|2020-04-24	16704	A	G	16665	29741	NSP13	E156E	SNP_silent	Helicase
hCoV-19/Brazil/RJ-2676/2020|EPI_ISL_467354|2020-04-24	20268	A	G	20229	29741	NSP15	L216L	SNP_silent	endoRNAse
hCoV-19/Brazil/RJ-2676/2020|EPI_ISL_467354|2020-04-24	23403	A	G	23364	29741	S	D614G	SNP	Spike
hCoV-19/Brazil/RJ-2676/2020|EPI_ISL_467354|2020-04-24	25460	C	T	25421	29741	ORF3a	A23V	SNP	ORF3a protein
hCoV-19/Brazil/RJ-2678/2020|EPI_ISL_467355|2020-04-24	241	C	T	199	29736	5'UTR	241	extragenic	NA
hCoV-19/Brazil/RJ-2678/2020|EPI_ISL_467355|2020-04-24	2226	C	A	2184	29736	NSP2	T474N	SNP	Non-Structural protein 2
hCoV-19/Brazil/RJ-2678/2020|EPI_ISL_467355|2020-04-24	3037	C	T	2995	29736	NSP3	F106F	SNP_silent	Predicted phosphoesterase, papain-like proteinase
hCoV-19/Brazil/RJ-2678/2020|EPI_ISL_467355|2020-04-24	9737	A	G	9695	29736	NSP4	S395G	SNP	Transmembrane protein
hCoV-19/Brazil/RJ-2678/2020|EPI_ISL_467355|2020-04-24	14408	C	T	14366	29736	NSP12b	P314L	SNP	RNA-dependent RNA polymerase, post-ribosomal frameshift
hCoV-19/Brazil/RJ-2678/2020|EPI_ISL_467355|2020-04-24	19858	G	C	19816	29736	NSP15	A80P	SNP	endoRNAse
hCoV-19/Brazil/RJ-2678/2020|EPI_ISL_467355|2020-04-24	21812	C	T	21770	29736	S	V83V	SNP_silent	Spike
hCoV-19/Brazil/RJ-2678/2020|EPI_ISL_467355|2020-04-24	23029	C	T	22987	29736	S	Y489Y	SNP_silent	Spike
hCoV-19/Brazil/RJ-2678/2020|EPI_ISL_467355|2020-04-24	23403	A	G	23361	29736	S	D614G	SNP	Spike
hCoV-19/Brazil/RJ-2678/2020|EPI_ISL_467355|2020-04-24	27299	T	C	27257	29736	ORF6	I33T	SNP	ORF6 protein
hCoV-19/Brazil/RJ-2678/2020|EPI_ISL_467355|2020-04-24	28881	GGG	AAC	28839	29736	N	RG203KR	SNP	Nucleocapsid protein
hCoV-19/Brazil/RJ-2678/2020|EPI_ISL_467355|2020-04-24	29148	T	C	29106	29736	N	I292T	SNP	Nucleocapsid protein
hCoV-19/Brazil/RJ-2682/2020|EPI_ISL_467356|2020-04-24	241	C	T	220	29759	5'UTR	241	extragenic	NA
hCoV-19/Brazil/RJ-2682/2020|EPI_ISL_467356|2020-04-24	1782	G	A	1761	29759	NSP2	C326Y	SNP	Non-Structural protein 2
hCoV-19/Brazil/RJ-2682/2020|EPI_ISL_467356|2020-04-24	3037	C	T	3016	29759	NSP3	F106F	SNP_silent	Predicted phosphoesterase, papain-like proteinase
hCoV-19/Brazil/RJ-2682/2020|EPI_ISL_467356|2020-04-24	11083	G	T	11062	29759	NSP6	L37F	SNP	Transmembrane protein
hCoV-19/Brazil/RJ-2682/2020|EPI_ISL_467356|2020-04-24	14408	C	T	14387	29759	NSP12b	P314L	SNP	RNA-dependent RNA polymerase, post-ribosomal frameshift
hCoV-19/Brazil/RJ-2682/2020|EPI_ISL_467356|2020-04-24	23403	A	G	23382	29759	S	D614G	SNP	Spike
hCoV-19/Brazil/RJ-2682/2020|EPI_ISL_467356|2020-04-24	24376	T	G	24355	29759	S	L938L	SNP_silent	Spike
hCoV-19/Brazil/RJ-2682/2020|EPI_ISL_467356|2020-04-24	25088	G	T	25067	29759	S	V1176F	SNP	Spike
hCoV-19/Brazil/RJ-2682/2020|EPI_ISL_467356|2020-04-24	28881	GGG	AAC	28860	29759	N	RG203KR	SNP	Nucleocapsid protein
hCoV-19/Brazil/RJ-2683/2020|EPI_ISL_467357|2020-04-24	241	C	T	231	29770	5'UTR	241	extragenic	NA
hCoV-19/Brazil/RJ-2683/2020|EPI_ISL_467357|2020-04-24	2701	C	T	2691	29770	NSP2	T632T	SNP_silent	Non-Structural protein 2
hCoV-19/Brazil/RJ-2683/2020|EPI_ISL_467357|2020-04-24	3037	C	T	3027	29770	NSP3	F106F	SNP_silent	Predicted phosphoesterase, papain-like proteinase
hCoV-19/Brazil/RJ-2683/2020|EPI_ISL_467357|2020-04-24	14408	C	T	14398	29770	NSP12b	P314L	SNP	RNA-dependent RNA polymerase, post-ribosomal frameshift
hCoV-19/Brazil/RJ-2683/2020|EPI_ISL_467357|2020-04-24	15856	A	G	15846	29770	NSP12b	T797A	SNP	RNA-dependent RNA polymerase, post-ribosomal frameshift
hCoV-19/Brazil/RJ-2683/2020|EPI_ISL_467357|2020-04-24	23403	A	G	23393	29770	S	D614G	SNP	Spike
hCoV-19/Brazil/RJ-2683/2020|EPI_ISL_467357|2020-04-24	27299	T	C	27289	29770	ORF6	I33T	SNP	ORF6 protein
hCoV-19/Brazil/RJ-2683/2020|EPI_ISL_467357|2020-04-24	28881	GGG	AAC	28871	29770	N	RG203KR	SNP	Nucleocapsid protein
hCoV-19/Brazil/RJ-2683/2020|EPI_ISL_467357|2020-04-24	29148	T	C	29138	29770	N	I292T	SNP	Nucleocapsid protein
hCoV-19/Brazil/RJ-2696/2020|EPI_ISL_467358|2020-04-24	241	C	T	232	29771	5'UTR	241	extragenic	NA
hCoV-19/Brazil/RJ-2696/2020|EPI_ISL_467358|2020-04-24	3037	C	T	3028	29771	NSP3	F106F	SNP_silent	Predicted phosphoesterase, papain-like proteinase
hCoV-19/Brazil/RJ-2696/2020|EPI_ISL_467358|2020-04-24	14408	C	T	14399	29771	NSP12b	P314L	SNP	RNA-dependent RNA polymerase, post-ribosomal frameshift
hCoV-19/Brazil/RJ-2696/2020|EPI_ISL_467358|2020-04-24	23403	A	G	23394	29771	S	D614G	SNP	Spike
hCoV-19/Brazil/RJ-2696/2020|EPI_ISL_467358|2020-04-24	27299	T	C	27290	29771	ORF6	I33T	SNP	ORF6 protein
hCoV-19/Brazil/RJ-2696/2020|EPI_ISL_467358|2020-04-24	28881	GGG	AAC	28872	29771	N	RG203KR	SNP	Nucleocapsid protein
hCoV-19/Brazil/RJ-2696/2020|EPI_ISL_467358|2020-04-24	29148	T	C	29139	29771	N	I292T	SNP	Nucleocapsid protein
hCoV-19/Brazil/RJ-2717/2020|EPI_ISL_467359|2020-04-24	241	C	T	239	29778	5'UTR	241	extragenic	NA
hCoV-19/Brazil/RJ-2717/2020|EPI_ISL_467359|2020-04-24	1684	C	T	1682	29778	NSP2	I293I	SNP_silent	Non-Structural protein 2
hCoV-19/Brazil/RJ-2717/2020|EPI_ISL_467359|2020-04-24	3037	C	T	3035	29778	NSP3	F106F	SNP_silent	Predicted phosphoesterase, papain-like proteinase
hCoV-19/Brazil/RJ-2717/2020|EPI_ISL_467359|2020-04-24	14408	C	T	14406	29778	NSP12b	P314L	SNP	RNA-dependent RNA polymerase, post-ribosomal frameshift
hCoV-19/Brazil/RJ-2717/2020|EPI_ISL_467359|2020-04-24	15093	G	A	15091	29778	NSP12b	K542K	SNP_silent	RNA-dependent RNA polymerase, post-ribosomal frameshift
hCoV-19/Brazil/RJ-2717/2020|EPI_ISL_467359|2020-04-24	22993	C	T	22991	29778	S	S477S	SNP_silent	Spike
hCoV-19/Brazil/RJ-2717/2020|EPI_ISL_467359|2020-04-24	23403	A	G	23401	29778	S	D614G	SNP	Spike
hCoV-19/Brazil/RJ-2717/2020|EPI_ISL_467359|2020-04-24	25088	G	T	25086	29778	S	V1176F	SNP	Spike
hCoV-19/Brazil/RJ-2717/2020|EPI_ISL_467359|2020-04-24	28881	GGG	AAC	28879	29778	N	RG203KR	SNP	Nucleocapsid protein
hCoV-19/Brazil/RJ-2733/2020|EPI_ISL_467360|2020-04-25	241	C	T	202	29735	5'UTR	241	extragenic	NA
hCoV-19/Brazil/RJ-2733/2020|EPI_ISL_467360|2020-04-25	3037	C	T	2998	29735	NSP3	F106F	SNP_silent	Predicted phosphoesterase, papain-like proteinase
hCoV-19/Brazil/RJ-2733/2020|EPI_ISL_467360|2020-04-25	5869	C	T	5830	29735	NSP3	Y1050Y	SNP_silent	Predicted phosphoesterase, papain-like proteinase
hCoV-19/Brazil/RJ-2733/2020|EPI_ISL_467360|2020-04-25	6056	G	A	6017	29735	NSP3	V1113I	SNP	Predicted phosphoesterase, papain-like proteinase
hCoV-19/Brazil/RJ-2733/2020|EPI_ISL_467360|2020-04-25	7756	G	T	7717	29735	NSP3	K1679N	SNP	Predicted phosphoesterase, papain-like proteinase
hCoV-19/Brazil/RJ-2733/2020|EPI_ISL_467360|2020-04-25	14408	C	T	14369	29735	NSP12b	P314L	SNP	RNA-dependent RNA polymerase, post-ribosomal frameshift
hCoV-19/Brazil/RJ-2733/2020|EPI_ISL_467360|2020-04-25	20408	TTGAAT	.	20368	29735	NSP15	F263	deletion	endoRNAse
hCoV-19/Brazil/RJ-2733/2020|EPI_ISL_467360|2020-04-25	20730	G	T	20685	29735	NSP16	K24N	SNP	2'-O-ribose methyltransferase
hCoV-19/Brazil/RJ-2733/2020|EPI_ISL_467360|2020-04-25	23403	A	G	23358	29735	S	D614G	SNP	Spike
hCoV-19/Brazil/RJ-2733/2020|EPI_ISL_467360|2020-04-25	24887	T	C	24842	29735	S	F1109L	SNP	Spike
hCoV-19/Brazil/RJ-2733/2020|EPI_ISL_467360|2020-04-25	27299	T	C	27254	29735	ORF6	I33T	SNP	ORF6 protein
hCoV-19/Brazil/RJ-2733/2020|EPI_ISL_467360|2020-04-25	28881	GGG	AAC	28836	29735	N	RG203KR	SNP	Nucleocapsid protein
hCoV-19/Brazil/RJ-2733/2020|EPI_ISL_467360|2020-04-25	29148	T	C	29103	29735	N	I292T	SNP	Nucleocapsid protein
hCoV-19/Brazil/RJ-2769/2020|EPI_ISL_467361|2020-04-27	241	C	T	218	29755	5'UTR	241	extragenic	NA
hCoV-19/Brazil/RJ-2769/2020|EPI_ISL_467361|2020-04-27	2842	C	T	2819	29755	NSP3	A41A	SNP_silent	Predicted phosphoesterase, papain-like proteinase
hCoV-19/Brazil/RJ-2769/2020|EPI_ISL_467361|2020-04-27	3037	C	T	3014	29755	NSP3	F106F	SNP_silent	Predicted phosphoesterase, papain-like proteinase
hCoV-19/Brazil/RJ-2769/2020|EPI_ISL_467361|2020-04-27	3984	C	T	3961	29755	NSP3	T422I	SNP	Predicted phosphoesterase, papain-like proteinase
hCoV-19/Brazil/RJ-2769/2020|EPI_ISL_467361|2020-04-27	12202	G	T	12179	29755	NSP8	K37N	SNP	Non-Structural protein 8
hCoV-19/Brazil/RJ-2769/2020|EPI_ISL_467361|2020-04-27	13442	T	G	13419	29755	3'UTR	13442	extragenic	NA
hCoV-19/Brazil/RJ-2769/2020|EPI_ISL_467361|2020-04-27	14250	G	T	14227	29755	NSP12b	L261F	SNP	RNA-dependent RNA polymerase, post-ribosomal frameshift
hCoV-19/Brazil/RJ-2769/2020|EPI_ISL_467361|2020-04-27	14408	C	T	14385	29755	NSP12b	P314L	SNP	RNA-dependent RNA polymerase, post-ribosomal frameshift
hCoV-19/Brazil/RJ-2769/2020|EPI_ISL_467361|2020-04-27	15313	G	T	15290	29755	NSP12b	A616S	SNP	RNA-dependent RNA polymerase, post-ribosomal frameshift
hCoV-19/Brazil/RJ-2769/2020|EPI_ISL_467361|2020-04-27	23403	A	G	23380	29755	S	D614G	SNP	Spike
hCoV-19/Brazil/RJ-2769/2020|EPI_ISL_467361|2020-04-27	27299	T	C	27276	29755	ORF6	I33T	SNP	ORF6 protein
hCoV-19/Brazil/RJ-2769/2020|EPI_ISL_467361|2020-04-27	28881	GGG	AAC	28858	29755	N	RG203KR	SNP	Nucleocapsid protein
hCoV-19/Brazil/RJ-2769/2020|EPI_ISL_467361|2020-04-27	29148	T	C	29125	29755	N	I292T	SNP	Nucleocapsid protein
hCoV-19/Brazil/RJ-2770/2020|EPI_ISL_467362|2020-04-27	241	C	T	202	29740	5'UTR	241	extragenic	NA
hCoV-19/Brazil/RJ-2770/2020|EPI_ISL_467362|2020-04-27	2842	C	T	2803	29740	NSP3	A41A	SNP_silent	Predicted phosphoesterase, papain-like proteinase
hCoV-19/Brazil/RJ-2770/2020|EPI_ISL_467362|2020-04-27	3037	C	T	2998	29740	NSP3	F106F	SNP_silent	Predicted phosphoesterase, papain-like proteinase
hCoV-19/Brazil/RJ-2770/2020|EPI_ISL_467362|2020-04-27	3984	C	T	3945	29740	NSP3	T422I	SNP	Predicted phosphoesterase, papain-like proteinase
hCoV-19/Brazil/RJ-2770/2020|EPI_ISL_467362|2020-04-27	12202	G	T	12163	29740	NSP8	K37N	SNP	Non-Structural protein 8
hCoV-19/Brazil/RJ-2770/2020|EPI_ISL_467362|2020-04-27	14408	C	T	14369	29740	NSP12b	P314L	SNP	RNA-dependent RNA polymerase, post-ribosomal frameshift
hCoV-19/Brazil/RJ-2770/2020|EPI_ISL_467362|2020-04-27	15313	G	T	15274	29740	NSP12b	A616S	SNP	RNA-dependent RNA polymerase, post-ribosomal frameshift
hCoV-19/Brazil/RJ-2770/2020|EPI_ISL_467362|2020-04-27	23403	A	G	23364	29740	S	D614G	SNP	Spike
hCoV-19/Brazil/RJ-2770/2020|EPI_ISL_467362|2020-04-27	27299	T	C	27260	29740	ORF6	I33T	SNP	ORF6 protein
hCoV-19/Brazil/RJ-2770/2020|EPI_ISL_467362|2020-04-27	28881	GGG	AAC	28842	29740	N	RG203KR	SNP	Nucleocapsid protein
hCoV-19/Brazil/RJ-2770/2020|EPI_ISL_467362|2020-04-27	29148	T	C	29109	29740	N	I292T	SNP	Nucleocapsid protein
hCoV-19/Brazil/RJ-2776/2020|EPI_ISL_467363|2020-04-27	241	C	T	213	29752	5'UTR	241	extragenic	NA
hCoV-19/Brazil/RJ-2776/2020|EPI_ISL_467363|2020-04-27	2842	C	T	2814	29752	NSP3	A41A	SNP_silent	Predicted phosphoesterase, papain-like proteinase
hCoV-19/Brazil/RJ-2776/2020|EPI_ISL_467363|2020-04-27	3037	C	T	3009	29752	NSP3	F106F	SNP_silent	Predicted phosphoesterase, papain-like proteinase
hCoV-19/Brazil/RJ-2776/2020|EPI_ISL_467363|2020-04-27	3984	C	T	3956	29752	NSP3	T422I	SNP	Predicted phosphoesterase, papain-like proteinase
hCoV-19/Brazil/RJ-2776/2020|EPI_ISL_467363|2020-04-27	12202	G	T	12174	29752	NSP8	K37N	SNP	Non-Structural protein 8
hCoV-19/Brazil/RJ-2776/2020|EPI_ISL_467363|2020-04-27	14408	C	T	14380	29752	NSP12b	P314L	SNP	RNA-dependent RNA polymerase, post-ribosomal frameshift
hCoV-19/Brazil/RJ-2776/2020|EPI_ISL_467363|2020-04-27	15313	G	T	15285	29752	NSP12b	A616S	SNP	RNA-dependent RNA polymerase, post-ribosomal frameshift
hCoV-19/Brazil/RJ-2776/2020|EPI_ISL_467363|2020-04-27	23403	A	G	23375	29752	S	D614G	SNP	Spike
hCoV-19/Brazil/RJ-2776/2020|EPI_ISL_467363|2020-04-27	27299	T	C	27271	29752	ORF6	I33T	SNP	ORF6 protein
hCoV-19/Brazil/RJ-2776/2020|EPI_ISL_467363|2020-04-27	28881	GGG	AAC	28853	29752	N	RG203KR	SNP	Nucleocapsid protein
hCoV-19/Brazil/RJ-2776/2020|EPI_ISL_467363|2020-04-27	29148	T	C	29120	29752	N	I292T	SNP	Nucleocapsid protein
hCoV-19/Brazil/RJ-2777/2020|EPI_ISL_467364|2020-04-25	241	C	T	231	29770	5'UTR	241	extragenic	NA
hCoV-19/Brazil/RJ-2777/2020|EPI_ISL_467364|2020-04-25	1420	C	T	1410	29770	NSP2	A205A	SNP_silent	Non-Structural protein 2
hCoV-19/Brazil/RJ-2777/2020|EPI_ISL_467364|2020-04-25	3037	C	T	3027	29770	NSP3	F106F	SNP_silent	Predicted phosphoesterase, papain-like proteinase
hCoV-19/Brazil/RJ-2777/2020|EPI_ISL_467364|2020-04-25	14408	C	T	14398	29770	NSP12b	P314L	SNP	RNA-dependent RNA polymerase, post-ribosomal frameshift
hCoV-19/Brazil/RJ-2777/2020|EPI_ISL_467364|2020-04-25	23403	A	G	23393	29770	S	D614G	SNP	Spike
hCoV-19/Brazil/RJ-2777/2020|EPI_ISL_467364|2020-04-25	27299	T	C	27289	29770	ORF6	I33T	SNP	ORF6 protein
hCoV-19/Brazil/RJ-2777/2020|EPI_ISL_467364|2020-04-25	28881	GGG	AAC	28871	29770	N	RG203KR	SNP	Nucleocapsid protein
hCoV-19/Brazil/RJ-2777/2020|EPI_ISL_467364|2020-04-25	29148	T	C	29138	29770	N	I292T	SNP	Nucleocapsid protein
hCoV-19/Brazil/RJ-2777/2020|EPI_ISL_467364|2020-04-25	29762	C	T	29752	29770	3'UTR	29762	extragenic	NA
hCoV-19/Brazil/RJ-2811/2020|EPI_ISL_467365|2020-04-27	241	C	T	229	29768	5'UTR	241	extragenic	NA
hCoV-19/Brazil/RJ-2811/2020|EPI_ISL_467365|2020-04-27	3037	C	T	3025	29768	NSP3	F106F	SNP_silent	Predicted phosphoesterase, papain-like proteinase
hCoV-19/Brazil/RJ-2811/2020|EPI_ISL_467365|2020-04-27	14408	C	T	14396	29768	NSP12b	P314L	SNP	RNA-dependent RNA polymerase, post-ribosomal frameshift
hCoV-19/Brazil/RJ-2811/2020|EPI_ISL_467365|2020-04-27	23403	A	G	23391	29768	S	D614G	SNP	Spike
hCoV-19/Brazil/RJ-2811/2020|EPI_ISL_467365|2020-04-27	25815	T	C	25803	29768	ORF3a	Y141Y	SNP_silent	ORF3a protein
hCoV-19/Brazil/RJ-2811/2020|EPI_ISL_467365|2020-04-27	27299	T	C	27287	29768	ORF6	I33T	SNP	ORF6 protein
hCoV-19/Brazil/RJ-2811/2020|EPI_ISL_467365|2020-04-27	27459	G	T	27447	29768	ORF7a	E22D	SNP	ORF7a protein
hCoV-19/Brazil/RJ-2811/2020|EPI_ISL_467365|2020-04-27	27670	G	T	27658	29768	ORF7a	V93F	SNP	ORF7a protein
hCoV-19/Brazil/RJ-2811/2020|EPI_ISL_467365|2020-04-27	28881	GGG	AAC	28869	29768	N	RG203KR	SNP	Nucleocapsid protein
hCoV-19/Brazil/RJ-2811/2020|EPI_ISL_467365|2020-04-27	29148	T	C	29136	29768	N	I292T	SNP	Nucleocapsid protein
hCoV-19/Brazil/RJ-2812/2020|EPI_ISL_467366|2020-04-27	241	C	T	202	29741	5'UTR	241	extragenic	NA
hCoV-19/Brazil/RJ-2812/2020|EPI_ISL_467366|2020-04-27	3037	C	T	2998	29741	NSP3	F106F	SNP_silent	Predicted phosphoesterase, papain-like proteinase
hCoV-19/Brazil/RJ-2812/2020|EPI_ISL_467366|2020-04-27	12053	C	T	12014	29741	NSP7	L71F	SNP	Non-Structural protein 7
hCoV-19/Brazil/RJ-2812/2020|EPI_ISL_467366|2020-04-27	12242	C	T	12203	29741	NSP8	R51C	SNP	Non-Structural protein 8
hCoV-19/Brazil/RJ-2812/2020|EPI_ISL_467366|2020-04-27	14408	C	T	14369	29741	NSP12b	P314L	SNP	RNA-dependent RNA polymerase, post-ribosomal frameshift
hCoV-19/Brazil/RJ-2812/2020|EPI_ISL_467366|2020-04-27	23403	A	G	23364	29741	S	D614G	SNP	Spike
hCoV-19/Brazil/RJ-2812/2020|EPI_ISL_467366|2020-04-27	25088	G	T	25049	29741	S	V1176F	SNP	Spike
hCoV-19/Brazil/RJ-2812/2020|EPI_ISL_467366|2020-04-27	28881	GGG	AAC	28842	29741	N	RG203KR	SNP	Nucleocapsid protein
hCoV-19/Brazil/RJ-2822/2020|EPI_ISL_467367|2020-04-27	241	C	T	239	29778	5'UTR	241	extragenic	NA
hCoV-19/Brazil/RJ-2822/2020|EPI_ISL_467367|2020-04-27	3037	C	T	3035	29778	NSP3	F106F	SNP_silent	Predicted phosphoesterase, papain-like proteinase
hCoV-19/Brazil/RJ-2822/2020|EPI_ISL_467367|2020-04-27	3793	T	C	3791	29778	NSP3	A358A	SNP_silent	Predicted phosphoesterase, papain-like proteinase
hCoV-19/Brazil/RJ-2822/2020|EPI_ISL_467367|2020-04-27	14408	C	T	14406	29778	NSP12b	P314L	SNP	RNA-dependent RNA polymerase, post-ribosomal frameshift
hCoV-19/Brazil/RJ-2822/2020|EPI_ISL_467367|2020-04-27	23403	A	G	23401	29778	S	D614G	SNP	Spike
hCoV-19/Brazil/RJ-2822/2020|EPI_ISL_467367|2020-04-27	27299	T	C	27297	29778	ORF6	I33T	SNP	ORF6 protein
hCoV-19/Brazil/RJ-2822/2020|EPI_ISL_467367|2020-04-27	28881	GGG	AAC	28879	29778	N	RG203KR	SNP	Nucleocapsid protein
hCoV-19/Brazil/RJ-2822/2020|EPI_ISL_467367|2020-04-27	29148	T	C	29146	29778	N	I292T	SNP	Nucleocapsid protein
hCoV-19/Brazil/RJ-2840/2020|EPI_ISL_467368|2020-04-28	241	C	T	230	29769	5'UTR	241	extragenic	NA
hCoV-19/Brazil/RJ-2840/2020|EPI_ISL_467368|2020-04-28	3037	C	T	3026	29769	NSP3	F106F	SNP_silent	Predicted phosphoesterase, papain-like proteinase
hCoV-19/Brazil/RJ-2840/2020|EPI_ISL_467368|2020-04-28	14408	C	T	14397	29769	NSP12b	P314L	SNP	RNA-dependent RNA polymerase, post-ribosomal frameshift
hCoV-19/Brazil/RJ-2840/2020|EPI_ISL_467368|2020-04-28	23403	A	G	23392	29769	S	D614G	SNP	Spike
hCoV-19/Brazil/RJ-2840/2020|EPI_ISL_467368|2020-04-28	27299	T	C	27288	29769	ORF6	I33T	SNP	ORF6 protein
hCoV-19/Brazil/RJ-2840/2020|EPI_ISL_467368|2020-04-28	28881	GGG	AAC	28870	29769	N	RG203KR	SNP	Nucleocapsid protein
hCoV-19/Brazil/RJ-2840/2020|EPI_ISL_467368|2020-04-28	29148	T	C	29137	29769	N	I292T	SNP	Nucleocapsid protein
hCoV-19/Brazil/RJ-2844/2020|EPI_ISL_467369|2020-04-28	241	C	T	230	29769	5'UTR	241	extragenic	NA
hCoV-19/Brazil/RJ-2844/2020|EPI_ISL_467369|2020-04-28	3037	C	T	3026	29769	NSP3	F106F	SNP_silent	Predicted phosphoesterase, papain-like proteinase
hCoV-19/Brazil/RJ-2844/2020|EPI_ISL_467369|2020-04-28	5144	C	T	5133	29769	NSP3	T808T	SNP_silent	Predicted phosphoesterase, papain-like proteinase
hCoV-19/Brazil/RJ-2844/2020|EPI_ISL_467369|2020-04-28	10042	A	G	10031	29769	NSP4	S496S	SNP_silent	Transmembrane protein
hCoV-19/Brazil/RJ-2844/2020|EPI_ISL_467369|2020-04-28	14408	C	T	14397	29769	NSP12b	P314L	SNP	RNA-dependent RNA polymerase, post-ribosomal frameshift
hCoV-19/Brazil/RJ-2844/2020|EPI_ISL_467369|2020-04-28	23403	A	G	23392	29769	S	D614G	SNP	Spike
hCoV-19/Brazil/RJ-2844/2020|EPI_ISL_467369|2020-04-28	27299	T	C	27288	29769	ORF6	I33T	SNP	ORF6 protein
hCoV-19/Brazil/RJ-2844/2020|EPI_ISL_467369|2020-04-28	28881	GGG	AAC	28870	29769	N	RG203KR	SNP	Nucleocapsid protein
hCoV-19/Brazil/RJ-2844/2020|EPI_ISL_467369|2020-04-28	29148	T	C	29137	29769	N	I292T	SNP	Nucleocapsid protein
hCoV-19/Brazil/RJ-2847/2020|EPI_ISL_467370|2020-04-28	241	C	T	230	29769	5'UTR	241	extragenic	NA
hCoV-19/Brazil/RJ-2847/2020|EPI_ISL_467370|2020-04-28	3037	C	T	3026	29769	NSP3	F106F	SNP_silent	Predicted phosphoesterase, papain-like proteinase
hCoV-19/Brazil/RJ-2847/2020|EPI_ISL_467370|2020-04-28	5144	C	T	5133	29769	NSP3	T808T	SNP_silent	Predicted phosphoesterase, papain-like proteinase
hCoV-19/Brazil/RJ-2847/2020|EPI_ISL_467370|2020-04-28	10042	A	G	10031	29769	NSP4	S496S	SNP_silent	Transmembrane protein
hCoV-19/Brazil/RJ-2847/2020|EPI_ISL_467370|2020-04-28	14408	C	T	14397	29769	NSP12b	P314L	SNP	RNA-dependent RNA polymerase, post-ribosomal frameshift
hCoV-19/Brazil/RJ-2847/2020|EPI_ISL_467370|2020-04-28	23403	A	G	23392	29769	S	D614G	SNP	Spike
hCoV-19/Brazil/RJ-2847/2020|EPI_ISL_467370|2020-04-28	27299	T	C	27288	29769	ORF6	I33T	SNP	ORF6 protein
hCoV-19/Brazil/RJ-2847/2020|EPI_ISL_467370|2020-04-28	28881	GGG	AAC	28870	29769	N	RG203KR	SNP	Nucleocapsid protein
hCoV-19/Brazil/RJ-2847/2020|EPI_ISL_467370|2020-04-28	29148	T	C	29137	29769	N	I292T	SNP	Nucleocapsid protein
hCoV-19/Brazil/RJ-2868/2020|EPI_ISL_467371|2020-04-28	241	C	T	236	29775	5'UTR	241	extragenic	NA
hCoV-19/Brazil/RJ-2868/2020|EPI_ISL_467371|2020-04-28	3037	C	T	3032	29775	NSP3	F106F	SNP_silent	Predicted phosphoesterase, papain-like proteinase
hCoV-19/Brazil/RJ-2868/2020|EPI_ISL_467371|2020-04-28	14408	C	T	14403	29775	NSP12b	P314L	SNP	RNA-dependent RNA polymerase, post-ribosomal frameshift
hCoV-19/Brazil/RJ-2868/2020|EPI_ISL_467371|2020-04-28	15438	G	T	15433	29775	NSP12b	M657I	SNP	RNA-dependent RNA polymerase, post-ribosomal frameshift
hCoV-19/Brazil/RJ-2868/2020|EPI_ISL_467371|2020-04-28	23403	A	G	23398	29775	S	D614G	SNP	Spike
hCoV-19/Brazil/RJ-2868/2020|EPI_ISL_467371|2020-04-28	27299	T	C	27294	29775	ORF6	I33T	SNP	ORF6 protein
hCoV-19/Brazil/RJ-2868/2020|EPI_ISL_467371|2020-04-28	28077	G	T	28072	29775	ORF8	V62L	SNP	ORF8 protein
hCoV-19/Brazil/RJ-2868/2020|EPI_ISL_467371|2020-04-28	28881	GGG	AAC	28876	29775	N	RG203KR	SNP	Nucleocapsid protein
hCoV-19/Brazil/RJ-2868/2020|EPI_ISL_467371|2020-04-28	29148	T	C	29143	29775	N	I292T	SNP	Nucleocapsid protein
hCoV-19/Brazil/RJ-2903/2020|EPI_ISL_541362|2020-04-28	241	C	T	202	29739	5'UTR	241	extragenic	NA
hCoV-19/Brazil/RJ-2903/2020|EPI_ISL_541362|2020-04-28	3037	C	T	2998	29739	NSP3	F106F	SNP_silent	Predicted phosphoesterase, papain-like proteinase
hCoV-19/Brazil/RJ-2903/2020|EPI_ISL_541362|2020-04-28	14408	C	T	14369	29739	NSP12b	P314L	SNP	RNA-dependent RNA polymerase, post-ribosomal frameshift
hCoV-19/Brazil/RJ-2903/2020|EPI_ISL_541362|2020-04-28	23403	A	G	23364	29739	S	D614G	SNP	Spike
hCoV-19/Brazil/RJ-2903/2020|EPI_ISL_541362|2020-04-28	27299	T	C	27260	29739	ORF6	I33T	SNP	ORF6 protein
hCoV-19/Brazil/RJ-2903/2020|EPI_ISL_541362|2020-04-28	28881	GGG	AAC	28842	29739	N	RG203KR	SNP	Nucleocapsid protein
hCoV-19/Brazil/RJ-2903/2020|EPI_ISL_541362|2020-04-28	29148	T	C	29109	29739	N	I292T	SNP	Nucleocapsid protein
hCoV-19/Brazil/RJ-2903/2020|EPI_ISL_541362|2020-04-28	29743	C	T	29704	29739	3'UTR	29743	extragenic	NA
hCoV-19/Brazil/RJ-2904/2020|EPI_ISL_541363|2020-04-28	241	C	T	229	29766	5'UTR	241	extragenic	NA
hCoV-19/Brazil/RJ-2904/2020|EPI_ISL_541363|2020-04-28	1589	G	A	1577	29766	NSP2	G262S	SNP	Non-Structural protein 2
hCoV-19/Brazil/RJ-2904/2020|EPI_ISL_541363|2020-04-28	3037	C	T	3025	29766	NSP3	F106F	SNP_silent	Predicted phosphoesterase, papain-like proteinase
hCoV-19/Brazil/RJ-2904/2020|EPI_ISL_541363|2020-04-28	11083	G	T	11071	29766	NSP6	L37F	SNP	Transmembrane protein
hCoV-19/Brazil/RJ-2904/2020|EPI_ISL_541363|2020-04-28	14408	C	T	14396	29766	NSP12b	P314L	SNP	RNA-dependent RNA polymerase, post-ribosomal frameshift
hCoV-19/Brazil/RJ-2904/2020|EPI_ISL_541363|2020-04-28	23403	A	G	23391	29766	S	D614G	SNP	Spike
hCoV-19/Brazil/RJ-2904/2020|EPI_ISL_541363|2020-04-28	27299	T	C	27287	29766	ORF6	I33T	SNP	ORF6 protein
hCoV-19/Brazil/RJ-2904/2020|EPI_ISL_541363|2020-04-28	28881	GGG	AAC	28869	29766	N	RG203KR	SNP	Nucleocapsid protein
hCoV-19/Brazil/RJ-2904/2020|EPI_ISL_541363|2020-04-28	29148	T	C	29136	29766	N	I292T	SNP	Nucleocapsid protein
hCoV-19/Brazil/RJ-2938/2020|EPI_ISL_541364|2020-04-29	241	C	T	226	29845	5'UTR	241	extragenic	NA
hCoV-19/Brazil/RJ-2938/2020|EPI_ISL_541364|2020-04-29	3037	C	T	3022	29845	NSP3	F106F	SNP_silent	Predicted phosphoesterase, papain-like proteinase
hCoV-19/Brazil/RJ-2938/2020|EPI_ISL_541364|2020-04-29	6449	C	T	6434	29845	NSP3	L1244F	SNP	Predicted phosphoesterase, papain-like proteinase
hCoV-19/Brazil/RJ-2938/2020|EPI_ISL_541364|2020-04-29	9922	A	G	9907	29845	NSP4	G456G	SNP_silent	Transmembrane protein
hCoV-19/Brazil/RJ-2938/2020|EPI_ISL_541364|2020-04-29	14408	C	T	14393	29845	NSP12b	P314L	SNP	RNA-dependent RNA polymerase, post-ribosomal frameshift
hCoV-19/Brazil/RJ-2938/2020|EPI_ISL_541364|2020-04-29	23403	A	G	23388	29845	S	D614G	SNP	Spike
hCoV-19/Brazil/RJ-2938/2020|EPI_ISL_541364|2020-04-29	27299	T	C	27284	29845	ORF6	I33T	SNP	ORF6 protein
hCoV-19/Brazil/RJ-2938/2020|EPI_ISL_541364|2020-04-29	28881	GGG	AAC	28866	29845	N	RG203KR	SNP	Nucleocapsid protein
hCoV-19/Brazil/RJ-2938/2020|EPI_ISL_541364|2020-04-29	29148	T	C	29133	29845	N	I292T	SNP	Nucleocapsid protein
hCoV-19/Brazil/RJ-2950/2020|EPI_ISL_541365|2020-04-29	241	C	T	225	29845	5'UTR	241	extragenic	NA
hCoV-19/Brazil/RJ-2950/2020|EPI_ISL_541365|2020-04-29	959	C	T	943	29845	NSP2	R52C	SNP	Non-Structural protein 2
hCoV-19/Brazil/RJ-2950/2020|EPI_ISL_541365|2020-04-29	3037	C	T	3021	29845	NSP3	F106F	SNP_silent	Predicted phosphoesterase, papain-like proteinase
hCoV-19/Brazil/RJ-2950/2020|EPI_ISL_541365|2020-04-29	14408	C	T	14392	29845	NSP12b	P314L	SNP	RNA-dependent RNA polymerase, post-ribosomal frameshift
hCoV-19/Brazil/RJ-2950/2020|EPI_ISL_541365|2020-04-29	23403	A	G	23387	29845	S	D614G	SNP	Spike
hCoV-19/Brazil/RJ-2950/2020|EPI_ISL_541365|2020-04-29	25720	G	T	25704	29845	ORF3a	A110S	SNP	ORF3a protein
hCoV-19/Brazil/RJ-2950/2020|EPI_ISL_541365|2020-04-29	27299	T	C	27283	29845	ORF6	I33T	SNP	ORF6 protein
hCoV-19/Brazil/RJ-2950/2020|EPI_ISL_541365|2020-04-29	28881	GGG	AAC	28865	29845	N	RG203KR	SNP	Nucleocapsid protein
hCoV-19/Brazil/RJ-2950/2020|EPI_ISL_541365|2020-04-29	29148	T	C	29132	29845	N	I292T	SNP	Nucleocapsid protein
hCoV-19/Brazil/RJ-2951/2020|EPI_ISL_541366|2020-04-29	241	C	T	241	29873	5'UTR	241	extragenic	NA
hCoV-19/Brazil/RJ-2951/2020|EPI_ISL_541366|2020-04-29	3037	C	T	3037	29873	NSP3	F106F	SNP_silent	Predicted phosphoesterase, papain-like proteinase
hCoV-19/Brazil/RJ-2951/2020|EPI_ISL_541366|2020-04-29	8803	T	C	8803	29873	NSP4	T83T	SNP_silent	Transmembrane protein
hCoV-19/Brazil/RJ-2951/2020|EPI_ISL_541366|2020-04-29	14408	C	T	14408	29873	NSP12b	P314L	SNP	RNA-dependent RNA polymerase, post-ribosomal frameshift
hCoV-19/Brazil/RJ-2951/2020|EPI_ISL_541366|2020-04-29	15656	C	T	15656	29873	NSP12b	T730I	SNP	RNA-dependent RNA polymerase, post-ribosomal frameshift
hCoV-19/Brazil/RJ-2951/2020|EPI_ISL_541366|2020-04-29	18570	C	T	18570	29873	NSP14	L177L	SNP_silent	3'-to-5' exonuclease
hCoV-19/Brazil/RJ-2951/2020|EPI_ISL_541366|2020-04-29	18981	C	T	18981	29873	NSP14	H314H	SNP_silent	3'-to-5' exonuclease
hCoV-19/Brazil/RJ-2951/2020|EPI_ISL_541366|2020-04-29	21608	G	T	21608	29873	S	V16F	SNP	Spike
hCoV-19/Brazil/RJ-2951/2020|EPI_ISL_541366|2020-04-29	23403	A	G	23403	29873	S	D614G	SNP	Spike
hCoV-19/Brazil/RJ-2951/2020|EPI_ISL_541366|2020-04-29	27299	T	C	27299	29873	ORF6	I33T	SNP	ORF6 protein
hCoV-19/Brazil/RJ-2951/2020|EPI_ISL_541366|2020-04-29	28347	G	A	28347	29873	N	G25D	SNP	Nucleocapsid protein
hCoV-19/Brazil/RJ-2951/2020|EPI_ISL_541366|2020-04-29	28881	GGG	AAC	28881	29873	N	RG203KR	SNP	Nucleocapsid protein
hCoV-19/Brazil/RJ-2951/2020|EPI_ISL_541366|2020-04-29	29148	T	C	29148	29873	N	I292T	SNP	Nucleocapsid protein
hCoV-19/Brazil/RJ-2966/2020|EPI_ISL_541367|2020-04-29	241	C	T	241	29778	5'UTR	241	extragenic	NA
hCoV-19/Brazil/RJ-2966/2020|EPI_ISL_541367|2020-04-29	3037	C	T	3037	29778	NSP3	F106F	SNP_silent	Predicted phosphoesterase, papain-like proteinase
hCoV-19/Brazil/RJ-2966/2020|EPI_ISL_541367|2020-04-29	3961	C	T	3961	29778	NSP3	I414I	SNP_silent	Predicted phosphoesterase, papain-like proteinase
hCoV-19/Brazil/RJ-2966/2020|EPI_ISL_541367|2020-04-29	14408	C	T	14408	29778	NSP12b	P314L	SNP	RNA-dependent RNA polymerase, post-ribosomal frameshift
hCoV-19/Brazil/RJ-2966/2020|EPI_ISL_541367|2020-04-29	23403	A	G	23403	29778	S	D614G	SNP	Spike
hCoV-19/Brazil/RJ-2966/2020|EPI_ISL_541367|2020-04-29	27299	T	C	27299	29778	ORF6	I33T	SNP	ORF6 protein
hCoV-19/Brazil/RJ-2966/2020|EPI_ISL_541367|2020-04-29	28300	G	T	28300	29778	N	Q9H	SNP	Nucleocapsid protein
hCoV-19/Brazil/RJ-2966/2020|EPI_ISL_541367|2020-04-29	28881	GGG	AAC	28881	29778	N	RG203KR	SNP	Nucleocapsid protein
hCoV-19/Brazil/RJ-2966/2020|EPI_ISL_541367|2020-04-29	29148	T	C	29148	29778	N	I292T	SNP	Nucleocapsid protein
hCoV-19/Brazil/RJ-2999/2020|EPI_ISL_541368|2020-04-30	241	C	T	238	29867	5'UTR	241	extragenic	NA
hCoV-19/Brazil/RJ-2999/2020|EPI_ISL_541368|2020-04-30	3037	C	T	3034	29867	NSP3	F106F	SNP_silent	Predicted phosphoesterase, papain-like proteinase
hCoV-19/Brazil/RJ-2999/2020|EPI_ISL_541368|2020-04-30	11222	G	A	11219	29867	NSP6	V84I	SNP	Transmembrane protein
hCoV-19/Brazil/RJ-2999/2020|EPI_ISL_541368|2020-04-30	14408	C	T	14405	29867	NSP12b	P314L	SNP	RNA-dependent RNA polymerase, post-ribosomal frameshift
hCoV-19/Brazil/RJ-2999/2020|EPI_ISL_541368|2020-04-30	23403	A	G	23400	29867	S	D614G	SNP	Spike
hCoV-19/Brazil/RJ-2999/2020|EPI_ISL_541368|2020-04-30	27299	T	C	27296	29867	ORF6	I33T	SNP	ORF6 protein
hCoV-19/Brazil/RJ-2999/2020|EPI_ISL_541368|2020-04-30	28881	GGG	AAC	28878	29867	N	RG203KR	SNP	Nucleocapsid protein
hCoV-19/Brazil/RJ-2999/2020|EPI_ISL_541368|2020-04-30	29148	T	C	29145	29867	N	I292T	SNP	Nucleocapsid protein
hCoV-19/Brazil/RJ-2999/2020|EPI_ISL_541368|2020-04-30	29861	G	T	29858	29867	3'UTR	29861	extragenic	NA
hCoV-19/Brazil/RJ-3021/2020|EPI_ISL_541369|2020-04-30	241	C	T	237	29853	5'UTR	241	extragenic	NA
hCoV-19/Brazil/RJ-3021/2020|EPI_ISL_541369|2020-04-30	2675	C	T	2671	29853	NSP2	P624S	SNP	Non-Structural protein 2
hCoV-19/Brazil/RJ-3021/2020|EPI_ISL_541369|2020-04-30	3037	C	T	3033	29853	NSP3	F106F	SNP_silent	Predicted phosphoesterase, papain-like proteinase
hCoV-19/Brazil/RJ-3021/2020|EPI_ISL_541369|2020-04-30	14408	C	T	14404	29853	NSP12b	P314L	SNP	RNA-dependent RNA polymerase, post-ribosomal frameshift
hCoV-19/Brazil/RJ-3021/2020|EPI_ISL_541369|2020-04-30	23403	A	G	23399	29853	S	D614G	SNP	Spike
hCoV-19/Brazil/RJ-3021/2020|EPI_ISL_541369|2020-04-30	27299	T	C	27295	29853	ORF6	I33T	SNP	ORF6 protein
hCoV-19/Brazil/RJ-3021/2020|EPI_ISL_541369|2020-04-30	28881	GGG	AAC	28877	29853	N	RG203KR	SNP	Nucleocapsid protein
hCoV-19/Brazil/RJ-3021/2020|EPI_ISL_541369|2020-04-30	29148	T	C	29144	29853	N	I292T	SNP	Nucleocapsid protein
hCoV-19/Brazil/RJ-314/2020|EPI_ISL_414045|2020-03-04	241	C	T	215	29768	5'UTR	241	extragenic	NA
hCoV-19/Brazil/RJ-314/2020|EPI_ISL_414045|2020-03-04	3037	C	T	3011	29768	NSP3	F106F	SNP_silent	Predicted phosphoesterase, papain-like proteinase
hCoV-19/Brazil/RJ-314/2020|EPI_ISL_414045|2020-03-04	14408	C	T	14382	29768	NSP12b	P314L	SNP	RNA-dependent RNA polymerase, post-ribosomal frameshift
hCoV-19/Brazil/RJ-314/2020|EPI_ISL_414045|2020-03-04	23403	A	G	23377	29768	S	D614G	SNP	Spike
hCoV-19/Brazil/RJ-477/2020|EPI_ISL_427300|2020-03-11	241	C	T	204	29822	5'UTR	241	extragenic	NA
hCoV-19/Brazil/RJ-477/2020|EPI_ISL_427300|2020-03-11	3037	C	T	3000	29822	NSP3	F106F	SNP_silent	Predicted phosphoesterase, papain-like proteinase
hCoV-19/Brazil/RJ-477/2020|EPI_ISL_427300|2020-03-11	14408	C	T	14371	29822	NSP12b	P314L	SNP	RNA-dependent RNA polymerase, post-ribosomal frameshift
hCoV-19/Brazil/RJ-477/2020|EPI_ISL_427300|2020-03-11	23403	A	G	23366	29822	S	D614G	SNP	Spike
hCoV-19/Brazil/RJ-477/2020|EPI_ISL_427300|2020-03-11	26927	A	G	26890	29822	M	E135E	SNP_silent	Membrane
hCoV-19/Brazil/RJ-477/2020|EPI_ISL_427300|2020-03-11	28881	GGG	AAC	28844	29822	N	RG203KR	SNP	Nucleocapsid protein
hCoV-19/Brazil/RJ-477i/2020|EPI_ISL_427301|2020-03-11	241	C	T	202	29741	5'UTR	241	extragenic	NA
hCoV-19/Brazil/RJ-477i/2020|EPI_ISL_427301|2020-03-11	3037	C	T	2998	29741	NSP3	F106F	SNP_silent	Predicted phosphoesterase, papain-like proteinase
hCoV-19/Brazil/RJ-477i/2020|EPI_ISL_427301|2020-03-11	14408	C	T	14369	29741	NSP12b	P314L	SNP	RNA-dependent RNA polymerase, post-ribosomal frameshift
hCoV-19/Brazil/RJ-477i/2020|EPI_ISL_427301|2020-03-11	23403	A	G	23364	29741	S	D614G	SNP	Spike
hCoV-19/Brazil/RJ-477i/2020|EPI_ISL_427301|2020-03-11	26927	A	G	26888	29741	M	E135E	SNP_silent	Membrane
hCoV-19/Brazil/RJ-477i/2020|EPI_ISL_427301|2020-03-11	28881	GGG	AAC	28842	29741	N	RG203KR	SNP	Nucleocapsid protein
hCoV-19/Brazil/RJ-763/2020|EPI_ISL_427302|2020-03-20	241	C	T	202	29743	5'UTR	241	extragenic	NA
hCoV-19/Brazil/RJ-763/2020|EPI_ISL_427302|2020-03-20	3037	C	T	2998	29743	NSP3	F106F	SNP_silent	Predicted phosphoesterase, papain-like proteinase
hCoV-19/Brazil/RJ-763/2020|EPI_ISL_427302|2020-03-20	14408	C	T	14369	29743	NSP12b	P314L	SNP	RNA-dependent RNA polymerase, post-ribosomal frameshift
hCoV-19/Brazil/RJ-763/2020|EPI_ISL_427302|2020-03-20	23403	A	G	23364	29743	S	D614G	SNP	Spike
hCoV-19/Brazil/RJ-763/2020|EPI_ISL_427302|2020-03-20	27299	T	C	27260	29743	ORF6	I33T	SNP	ORF6 protein
hCoV-19/Brazil/RJ-763/2020|EPI_ISL_427302|2020-03-20	28881	GGG	AAC	28842	29743	N	RG203KR	SNP	Nucleocapsid protein
hCoV-19/Brazil/RJ-763/2020|EPI_ISL_427302|2020-03-20	29148	T	C	29109	29743	N	I292T	SNP	Nucleocapsid protein
hCoV-19/Brazil/RJ-818/2020|EPI_ISL_427303|2020-03-25	241	C	T	225	29774	5'UTR	241	extragenic	NA
hCoV-19/Brazil/RJ-818/2020|EPI_ISL_427303|2020-03-25	622	C	T	606	29774	NSP1	R119R	SNP_silent	Leader protein
hCoV-19/Brazil/RJ-818/2020|EPI_ISL_427303|2020-03-25	3037	C	T	3021	29774	NSP3	F106F	SNP_silent	Predicted phosphoesterase, papain-like proteinase
hCoV-19/Brazil/RJ-818/2020|EPI_ISL_427303|2020-03-25	14408	C	T	14392	29774	NSP12b	P314L	SNP	RNA-dependent RNA polymerase, post-ribosomal frameshift
hCoV-19/Brazil/RJ-818/2020|EPI_ISL_427303|2020-03-25	23403	A	G	23387	29774	S	D614G	SNP	Spike
hCoV-19/Brazil/RJ-818/2020|EPI_ISL_427303|2020-03-25	27299	T	C	27283	29774	ORF6	I33T	SNP	ORF6 protein
hCoV-19/Brazil/RJ-818/2020|EPI_ISL_427303|2020-03-25	28881	GGG	AAC	28865	29774	N	RG203KR	SNP	Nucleocapsid protein
hCoV-19/Brazil/RJ-818/2020|EPI_ISL_427303|2020-03-25	29148	T	C	29132	29774	N	I292T	SNP	Nucleocapsid protein
hCoV-19/Brazil/RJ-818/2020|EPI_ISL_427303|2020-03-25	29783	G	T	29767	29774	3'UTR	29783	extragenic	NA
hCoV-19/Brazil/RJ-818/2020|EPI_ISL_427303|2020-03-25	29786	G	C	29770	29774	3'UTR	29786	extragenic	NA
hCoV-19/Brazil/RJ-872/2020|EPI_ISL_427304|2020-03-26	241	C	T	225	29774	5'UTR	241	extragenic	NA
hCoV-19/Brazil/RJ-872/2020|EPI_ISL_427304|2020-03-26	3037	C	T	3021	29774	NSP3	F106F	SNP_silent	Predicted phosphoesterase, papain-like proteinase
hCoV-19/Brazil/RJ-872/2020|EPI_ISL_427304|2020-03-26	14408	C	T	14392	29774	NSP12b	P314L	SNP	RNA-dependent RNA polymerase, post-ribosomal frameshift
hCoV-19/Brazil/RJ-872/2020|EPI_ISL_427304|2020-03-26	23403	A	G	23387	29774	S	D614G	SNP	Spike
hCoV-19/Brazil/RJ-872/2020|EPI_ISL_427304|2020-03-26	23613	C	T	23597	29774	S	A684V	SNP	Spike
hCoV-19/Brazil/RJ-872/2020|EPI_ISL_427304|2020-03-26	25672	C	A	25656	29774	ORF3a	L94I	SNP	ORF3a protein
hCoV-19/Brazil/RJ-872/2020|EPI_ISL_427304|2020-03-26	27299	T	C	27283	29774	ORF6	I33T	SNP	ORF6 protein
hCoV-19/Brazil/RJ-872/2020|EPI_ISL_427304|2020-03-26	28881	GGG	AAC	28865	29774	N	RG203KR	SNP	Nucleocapsid protein
hCoV-19/Brazil/RJ-872/2020|EPI_ISL_427304|2020-03-26	29148	T	C	29132	29774	N	I292T	SNP	Nucleocapsid protein
hCoV-19/Brazil/RJ-872/2020|EPI_ISL_427304|2020-03-26	29786	G	C	29770	29774	3'UTR	29786	extragenic	NA
hCoV-19/Brazil/RJ-899/2020|EPI_ISL_456071|2020-03-30	241	C	T	187	29714	5'UTR	241	extragenic	NA
hCoV-19/Brazil/RJ-899/2020|EPI_ISL_456071|2020-03-30	3037	C	T	2983	29714	NSP3	F106F	SNP_silent	Predicted phosphoesterase, papain-like proteinase
hCoV-19/Brazil/RJ-899/2020|EPI_ISL_456071|2020-03-30	13385	G	A	13331	29714	NSP10	G121S	SNP	Growth-factor-like protein
hCoV-19/Brazil/RJ-899/2020|EPI_ISL_456071|2020-03-30	14408	C	T	14354	29714	NSP12b	P314L	SNP	RNA-dependent RNA polymerase, post-ribosomal frameshift
hCoV-19/Brazil/RJ-899/2020|EPI_ISL_456071|2020-03-30	21292	C	A	21238	29714	NSP16	L212I	SNP	2'-O-ribose methyltransferase
hCoV-19/Brazil/RJ-899/2020|EPI_ISL_456071|2020-03-30	23403	A	G	23349	29714	S	D614G	SNP	Spike
hCoV-19/Brazil/RJ-899/2020|EPI_ISL_456071|2020-03-30	27299	T	C	27245	29714	ORF6	I33T	SNP	ORF6 protein
hCoV-19/Brazil/RJ-899/2020|EPI_ISL_456071|2020-03-30	28881	GGG	AAC	28827	29714	N	RG203KR	SNP	Nucleocapsid protein
hCoV-19/Brazil/RJ-899/2020|EPI_ISL_456071|2020-03-30	29148	T	C	29094	29714	N	I292T	SNP	Nucleocapsid protein
hCoV-19/Brazil/RJ-DCV05/2020|EPI_ISL_509430|2020-07-20	241	C	T	215	29875	5'UTR	241	extragenic	NA
hCoV-19/Brazil/RJ-DCV05/2020|EPI_ISL_509430|2020-07-20	3037	C	T	3011	29875	NSP3	F106F	SNP_silent	Predicted phosphoesterase, papain-like proteinase
hCoV-19/Brazil/RJ-DCV05/2020|EPI_ISL_509430|2020-07-20	14408	C	T	14382	29875	NSP12b	P314L	SNP	RNA-dependent RNA polymerase, post-ribosomal frameshift
hCoV-19/Brazil/RJ-DCV05/2020|EPI_ISL_509430|2020-07-20	23403	A	G	23377	29875	S	D614G	SNP	Spike
hCoV-19/Brazil/RJ-DCV1/2020|EPI_ISL_509431|2020-07-20	241	C	T	216	29838	5'UTR	241	extragenic	NA
hCoV-19/Brazil/RJ-DCV1/2020|EPI_ISL_509431|2020-07-20	3037	C	T	3012	29838	NSP3	F106F	SNP_silent	Predicted phosphoesterase, papain-like proteinase
hCoV-19/Brazil/RJ-DCV1/2020|EPI_ISL_509431|2020-07-20	14408	C	T	14383	29838	NSP12b	P314L	SNP	RNA-dependent RNA polymerase, post-ribosomal frameshift
hCoV-19/Brazil/RJ-DCV1/2020|EPI_ISL_509431|2020-07-20	23403	A	G	23378	29838	S	D614G	SNP	Spike
hCoV-19/Brazil/RJ-DCV3/2020|EPI_ISL_509432|2020-07-20	241	C	T	217	29839	5'UTR	241	extragenic	NA
hCoV-19/Brazil/RJ-DCV3/2020|EPI_ISL_509432|2020-07-20	3037	C	T	3013	29839	NSP3	F106F	SNP_silent	Predicted phosphoesterase, papain-like proteinase
hCoV-19/Brazil/RJ-DCV3/2020|EPI_ISL_509432|2020-07-20	14408	C	T	14384	29839	NSP12b	P314L	SNP	RNA-dependent RNA polymerase, post-ribosomal frameshift
hCoV-19/Brazil/RJ-DCV3/2020|EPI_ISL_509432|2020-07-20	23403	A	G	23379	29839	S	D614G	SNP	Spike
hCoV-19/Brazil/RJ-DCV5/2020|EPI_ISL_509433|2020-07-20	241	C	T	234	29856	5'UTR	241	extragenic	NA
hCoV-19/Brazil/RJ-DCV5/2020|EPI_ISL_509433|2020-07-20	3037	C	T	3030	29856	NSP3	F106F	SNP_silent	Predicted phosphoesterase, papain-like proteinase
hCoV-19/Brazil/RJ-DCV5/2020|EPI_ISL_509433|2020-07-20	14408	C	T	14401	29856	NSP12b	P314L	SNP	RNA-dependent RNA polymerase, post-ribosomal frameshift
hCoV-19/Brazil/RJ-DCV5/2020|EPI_ISL_509433|2020-07-20	23403	A	G	23396	29856	S	D614G	SNP	Spike
hCoV-19/Brazil/RJ-DCVN01/2020|EPI_ISL_483065|2020-03-23	241	C	T	229	29878	5'UTR	241	extragenic	NA
hCoV-19/Brazil/RJ-DCVN01/2020|EPI_ISL_483065|2020-03-23	598	G	T	586	29878	NSP1	V111V	SNP_silent	Leader protein
hCoV-19/Brazil/RJ-DCVN01/2020|EPI_ISL_483065|2020-03-23	1059	C	T	1047	29878	NSP2	T85I	SNP	Non-Structural protein 2
hCoV-19/Brazil/RJ-DCVN01/2020|EPI_ISL_483065|2020-03-23	3037	C	T	3025	29878	NSP3	F106F	SNP_silent	Predicted phosphoesterase, papain-like proteinase
hCoV-19/Brazil/RJ-DCVN01/2020|EPI_ISL_483065|2020-03-23	11916	C	T	11904	29878	NSP7	S25L	SNP	Non-Structural protein 7
hCoV-19/Brazil/RJ-DCVN01/2020|EPI_ISL_483065|2020-03-23	14408	C	T	14396	29878	NSP12b	P314L	SNP	RNA-dependent RNA polymerase, post-ribosomal frameshift
hCoV-19/Brazil/RJ-DCVN01/2020|EPI_ISL_483065|2020-03-23	18998	C	T	18986	29878	NSP14	A320V	SNP	3'-to-5' exonuclease
hCoV-19/Brazil/RJ-DCVN01/2020|EPI_ISL_483065|2020-03-23	23403	A	G	23391	29878	S	D614G	SNP	Spike
hCoV-19/Brazil/RJ-DCVN01/2020|EPI_ISL_483065|2020-03-23	25563	G	T	25551	29878	ORF3a	Q57H	SNP	ORF3a protein
hCoV-19/Brazil/RJ-DCVN01/2020|EPI_ISL_483065|2020-03-23	29540	G	A	29528	29878	3'UTR	29540	extragenic	NA
hCoV-19/Brazil/RJ-DCVN1/2020|EPI_ISL_509434|2020-03-23	241	C	T	214	29874	5'UTR	241	extragenic	NA
hCoV-19/Brazil/RJ-DCVN1/2020|EPI_ISL_509434|2020-03-23	598	G	T	571	29874	NSP1	V111V	SNP_silent	Leader protein
hCoV-19/Brazil/RJ-DCVN1/2020|EPI_ISL_509434|2020-03-23	1059	C	T	1032	29874	NSP2	T85I	SNP	Non-Structural protein 2
hCoV-19/Brazil/RJ-DCVN1/2020|EPI_ISL_509434|2020-03-23	3037	C	T	3010	29874	NSP3	F106F	SNP_silent	Predicted phosphoesterase, papain-like proteinase
hCoV-19/Brazil/RJ-DCVN1/2020|EPI_ISL_509434|2020-03-23	11916	C	T	11889	29874	NSP7	S25L	SNP	Non-Structural protein 7
hCoV-19/Brazil/RJ-DCVN1/2020|EPI_ISL_509434|2020-03-23	14408	C	T	14381	29874	NSP12b	P314L	SNP	RNA-dependent RNA polymerase, post-ribosomal frameshift
hCoV-19/Brazil/RJ-DCVN1/2020|EPI_ISL_509434|2020-03-23	18998	C	T	18971	29874	NSP14	A320V	SNP	3'-to-5' exonuclease
hCoV-19/Brazil/RJ-DCVN1/2020|EPI_ISL_509434|2020-03-23	23403	A	G	23376	29874	S	D614G	SNP	Spike
hCoV-19/Brazil/RJ-DCVN1/2020|EPI_ISL_509434|2020-03-23	25563	G	T	25536	29874	ORF3a	Q57H	SNP	ORF3a protein
hCoV-19/Brazil/RJ-DCVN1/2020|EPI_ISL_509434|2020-03-23	29540	G	A	29513	29874	3'UTR	29540	extragenic	NA
hCoV-19/Brazil/RJ-DCVN1/2020|EPI_ISL_509434|2020-03-23	29897	A	C	29870	29874	3'UTR	29897	extragenic	NA
hCoV-19/Brazil/RJ-DCVN2/2020|EPI_ISL_529139|2020-07-20	241	C	T	239	29899	5'UTR	241	extragenic	NA
hCoV-19/Brazil/RJ-DCVN2/2020|EPI_ISL_529139|2020-07-20	3037	C	T	3035	29899	NSP3	F106F	SNP_silent	Predicted phosphoesterase, papain-like proteinase
hCoV-19/Brazil/RJ-DCVN2/2020|EPI_ISL_529139|2020-07-20	14408	C	T	14406	29899	NSP12b	P314L	SNP	RNA-dependent RNA polymerase, post-ribosomal frameshift
hCoV-19/Brazil/RJ-DCVN2/2020|EPI_ISL_529139|2020-07-20	23403	A	G	23401	29899	S	D614G	SNP	Spike
hCoV-19/Brazil/RJ-DCVN3/2020|EPI_ISL_529140|2020-07-20	241	C	T	237	29859	5'UTR	241	extragenic	NA
hCoV-19/Brazil/RJ-DCVN3/2020|EPI_ISL_529140|2020-07-20	3037	C	T	3033	29859	NSP3	F106F	SNP_silent	Predicted phosphoesterase, papain-like proteinase
hCoV-19/Brazil/RJ-DCVN3/2020|EPI_ISL_529140|2020-07-20	14408	C	T	14404	29859	NSP12b	P314L	SNP	RNA-dependent RNA polymerase, post-ribosomal frameshift
hCoV-19/Brazil/RJ-DCVN3/2020|EPI_ISL_529140|2020-07-20	23403	A	G	23399	29859	S	D614G	SNP	Spike
hCoV-19/Brazil/RJ-DCVN4/2020|EPI_ISL_510541|2020-07-20	241	C	T	215	29837	5'UTR	241	extragenic	NA
hCoV-19/Brazil/RJ-DCVN4/2020|EPI_ISL_510541|2020-07-20	3037	C	T	3011	29837	NSP3	F106F	SNP_silent	Predicted phosphoesterase, papain-like proteinase
hCoV-19/Brazil/RJ-DCVN4/2020|EPI_ISL_510541|2020-07-20	14408	C	T	14382	29837	NSP12b	P314L	SNP	RNA-dependent RNA polymerase, post-ribosomal frameshift
hCoV-19/Brazil/RJ-DCVN4/2020|EPI_ISL_510541|2020-07-20	23403	A	G	23377	29837	S	D614G	SNP	Spike
hCoV-19/Brazil/RJ-DCVN4/2020|EPI_ISL_510541|2020-07-20	26258	T	C	26232	29837	E	V5A	SNP	Envelope
hCoV-19/Brazil/RJ-DCVN5/2020|EPI_ISL_510536|2020-07-20	241	C	T	236	29858	5'UTR	241	extragenic	NA
hCoV-19/Brazil/RJ-DCVN5/2020|EPI_ISL_510536|2020-07-20	3037	C	T	3032	29858	NSP3	F106F	SNP_silent	Predicted phosphoesterase, papain-like proteinase
hCoV-19/Brazil/RJ-DCVN5/2020|EPI_ISL_510536|2020-07-20	14408	C	T	14403	29858	NSP12b	P314L	SNP	RNA-dependent RNA polymerase, post-ribosomal frameshift
hCoV-19/Brazil/RJ-DCVN5/2020|EPI_ISL_510536|2020-07-20	23403	A	G	23398	29858	S	D614G	SNP	Spike
hCoV-19/Brazil/RJ-DCVN5/2020|EPI_ISL_510536|2020-07-20	26258	T	C	26253	29858	E	V5A	SNP	Envelope
hCoV-19/Brazil/RJ-DCVTV507Q/2020|EPI_ISL_509435|2020-07-20	241	C	T	232	29854	5'UTR	241	extragenic	NA
hCoV-19/Brazil/RJ-DCVTV507Q/2020|EPI_ISL_509435|2020-07-20	3037	C	T	3028	29854	NSP3	F106F	SNP_silent	Predicted phosphoesterase, papain-like proteinase
hCoV-19/Brazil/RJ-DCVTV507Q/2020|EPI_ISL_509435|2020-07-20	14408	C	T	14399	29854	NSP12b	P314L	SNP	RNA-dependent RNA polymerase, post-ribosomal frameshift
hCoV-19/Brazil/RJ-DCVTV507Q/2020|EPI_ISL_509435|2020-07-20	23403	A	G	23394	29854	S	D614G	SNP	Spike
hCoV-19/Brazil/RJ-INCA-C06/2020|EPI_ISL_513513|2020-04-08	241	C	T	204	29820	5'UTR	241	extragenic	NA
hCoV-19/Brazil/RJ-INCA-C06/2020|EPI_ISL_513513|2020-04-08	3037	C	T	3000	29820	NSP3	F106F	SNP_silent	Predicted phosphoesterase, papain-like proteinase
hCoV-19/Brazil/RJ-INCA-C06/2020|EPI_ISL_513513|2020-04-08	5673	C	T	5636	29820	NSP3	P985L	SNP	Predicted phosphoesterase, papain-like proteinase
hCoV-19/Brazil/RJ-INCA-C06/2020|EPI_ISL_513513|2020-04-08	14408	C	T	14371	29820	NSP12b	P314L	SNP	RNA-dependent RNA polymerase, post-ribosomal frameshift
hCoV-19/Brazil/RJ-INCA-C06/2020|EPI_ISL_513513|2020-04-08	23403	A	G	23366	29820	S	D614G	SNP	Spike
hCoV-19/Brazil/RJ-INCA-C06/2020|EPI_ISL_513513|2020-04-08	26198	C	T	26161	29820	ORF3a	T269M	SNP	ORF3a protein
hCoV-19/Brazil/RJ-INCA-C06/2020|EPI_ISL_513513|2020-04-08	27299	T	C	27262	29820	ORF6	I33T	SNP	ORF6 protein
hCoV-19/Brazil/RJ-INCA-C06/2020|EPI_ISL_513513|2020-04-08	28881	GGG	AAC	28844	29820	N	RG203KR	SNP	Nucleocapsid protein
hCoV-19/Brazil/RJ-INCA-C06/2020|EPI_ISL_513513|2020-04-08	29148	T	C	29111	29820	N	I292T	SNP	Nucleocapsid protein
hCoV-19/Brazil/RJ-INCA-C07/2020|EPI_ISL_513514|2020-04-08	241	C	T	234	29848	5'UTR	241	extragenic	NA
hCoV-19/Brazil/RJ-INCA-C07/2020|EPI_ISL_513514|2020-04-08	3037	C	T	3030	29848	NSP3	F106F	SNP_silent	Predicted phosphoesterase, papain-like proteinase
hCoV-19/Brazil/RJ-INCA-C07/2020|EPI_ISL_513514|2020-04-08	12053	C	T	12046	29848	NSP7	L71F	SNP	Non-Structural protein 7
hCoV-19/Brazil/RJ-INCA-C07/2020|EPI_ISL_513514|2020-04-08	14408	C	T	14401	29848	NSP12b	P314L	SNP	RNA-dependent RNA polymerase, post-ribosomal frameshift
hCoV-19/Brazil/RJ-INCA-C07/2020|EPI_ISL_513514|2020-04-08	23403	A	G	23396	29848	S	D614G	SNP	Spike
hCoV-19/Brazil/RJ-INCA-C07/2020|EPI_ISL_513514|2020-04-08	25088	G	T	25081	29848	S	V1176F	SNP	Spike
hCoV-19/Brazil/RJ-INCA-C07/2020|EPI_ISL_513514|2020-04-08	28881	GGG	AAC	28874	29848	N	RG203KR	SNP	Nucleocapsid protein
hCoV-19/Brazil/RJ-INCA-C12/2020|EPI_ISL_513515|2020-04-14	241	C	T	203	29826	5'UTR	241	extragenic	NA
hCoV-19/Brazil/RJ-INCA-C12/2020|EPI_ISL_513515|2020-04-14	3037	C	T	2999	29826	NSP3	F106F	SNP_silent	Predicted phosphoesterase, papain-like proteinase
hCoV-19/Brazil/RJ-INCA-C12/2020|EPI_ISL_513515|2020-04-14	11074	C	T	11036	29826	NSP6	F34F	SNP_silent	Transmembrane protein
hCoV-19/Brazil/RJ-INCA-C12/2020|EPI_ISL_513515|2020-04-14	14358	C	T	14320	29826	NSP12b	C297C	SNP_silent	RNA-dependent RNA polymerase, post-ribosomal frameshift
hCoV-19/Brazil/RJ-INCA-C12/2020|EPI_ISL_513515|2020-04-14	14408	C	T	14370	29826	NSP12b	P314L	SNP	RNA-dependent RNA polymerase, post-ribosomal frameshift
hCoV-19/Brazil/RJ-INCA-C12/2020|EPI_ISL_513515|2020-04-14	23403	A	G	23365	29826	S	D614G	SNP	Spike
hCoV-19/Brazil/RJ-INCA-C12/2020|EPI_ISL_513515|2020-04-14	26918	G	T	26880	29826	M	P132P	SNP_silent	Membrane
hCoV-19/Brazil/RJ-INCA-C12/2020|EPI_ISL_513515|2020-04-14	27299	T	C	27261	29826	ORF6	I33T	SNP	ORF6 protein
hCoV-19/Brazil/RJ-INCA-C12/2020|EPI_ISL_513515|2020-04-14	28881	GGG	AAC	28843	29826	N	RG203KR	SNP	Nucleocapsid protein
hCoV-19/Brazil/RJ-INCA-C12/2020|EPI_ISL_513515|2020-04-14	29148	T	C	29110	29826	N	I292T	SNP	Nucleocapsid protein
hCoV-19/Brazil/RJ-INCA-C15/2020|EPI_ISL_513518|2020-04-14	241	C	T	203	29814	5'UTR	241	extragenic	NA
hCoV-19/Brazil/RJ-INCA-C15/2020|EPI_ISL_513518|2020-04-14	315	G	T	277	29814	NSP1	S17I	SNP	Leader protein
hCoV-19/Brazil/RJ-INCA-C15/2020|EPI_ISL_513518|2020-04-14	3037	C	T	2999	29814	NSP3	F106F	SNP_silent	Predicted phosphoesterase, papain-like proteinase
hCoV-19/Brazil/RJ-INCA-C15/2020|EPI_ISL_513518|2020-04-14	11083	G	T	11045	29814	NSP6	L37F	SNP	Transmembrane protein
hCoV-19/Brazil/RJ-INCA-C15/2020|EPI_ISL_513518|2020-04-14	14408	C	T	14370	29814	NSP12b	P314L	SNP	RNA-dependent RNA polymerase, post-ribosomal frameshift
hCoV-19/Brazil/RJ-INCA-C15/2020|EPI_ISL_513518|2020-04-14	23403	A	G	23365	29814	S	D614G	SNP	Spike
hCoV-19/Brazil/RJ-INCA-C15/2020|EPI_ISL_513518|2020-04-14	27299	T	C	27261	29814	ORF6	I33T	SNP	ORF6 protein
hCoV-19/Brazil/RJ-INCA-C15/2020|EPI_ISL_513518|2020-04-14	28881	GGG	AAC	28843	29814	N	RG203KR	SNP	Nucleocapsid protein
hCoV-19/Brazil/RJ-INCA-C15/2020|EPI_ISL_513518|2020-04-14	29148	T	C	29110	29814	N	I292T	SNP	Nucleocapsid protein
hCoV-19/Brazil/RJ-INCA-C182/2020|EPI_ISL_513520|2020-04-30	241	C	T	203	29782	5'UTR	241	extragenic	NA
hCoV-19/Brazil/RJ-INCA-C182/2020|EPI_ISL_513520|2020-04-30	3037	C	T	2999	29782	NSP3	F106F	SNP_silent	Predicted phosphoesterase, papain-like proteinase
hCoV-19/Brazil/RJ-INCA-C182/2020|EPI_ISL_513520|2020-04-30	14408	C	T	14370	29782	NSP12b	P314L	SNP	RNA-dependent RNA polymerase, post-ribosomal frameshift
hCoV-19/Brazil/RJ-INCA-C182/2020|EPI_ISL_513520|2020-04-30	18348	C	T	18310	29782	NSP14	T103T	SNP_silent	3'-to-5' exonuclease
hCoV-19/Brazil/RJ-INCA-C182/2020|EPI_ISL_513520|2020-04-30	23403	A	G	23365	29782	S	D614G	SNP	Spike
hCoV-19/Brazil/RJ-INCA-C182/2020|EPI_ISL_513520|2020-04-30	27299	T	C	27261	29782	ORF6	I33T	SNP	ORF6 protein
hCoV-19/Brazil/RJ-INCA-C182/2020|EPI_ISL_513520|2020-04-30	27482	T	G	27444	29782	ORF7a	L30R	SNP	ORF7a protein
hCoV-19/Brazil/RJ-INCA-C182/2020|EPI_ISL_513520|2020-04-30	28881	GGG	AAC	28843	29782	N	RG203KR	SNP	Nucleocapsid protein
hCoV-19/Brazil/RJ-INCA-C182/2020|EPI_ISL_513520|2020-04-30	29148	T	C	29110	29782	N	I292T	SNP	Nucleocapsid protein
hCoV-19/Brazil/RJ-INCA-C183/2020|EPI_ISL_513521|2020-04-30	241	C	T	204	29818	5'UTR	241	extragenic	NA
hCoV-19/Brazil/RJ-INCA-C183/2020|EPI_ISL_513521|2020-04-30	2252	C	A	2215	29818	NSP2	Q483K	SNP	Non-Structural protein 2
hCoV-19/Brazil/RJ-INCA-C183/2020|EPI_ISL_513521|2020-04-30	3037	C	T	3000	29818	NSP3	F106F	SNP_silent	Predicted phosphoesterase, papain-like proteinase
hCoV-19/Brazil/RJ-INCA-C183/2020|EPI_ISL_513521|2020-04-30	8266	C	T	8229	29818	NSP3	G1849G	SNP_silent	Predicted phosphoesterase, papain-like proteinase
hCoV-19/Brazil/RJ-INCA-C183/2020|EPI_ISL_513521|2020-04-30	14408	C	T	14371	29818	NSP12b	P314L	SNP	RNA-dependent RNA polymerase, post-ribosomal frameshift
hCoV-19/Brazil/RJ-INCA-C183/2020|EPI_ISL_513521|2020-04-30	23236	G	T	23199	29818	S	K558N	SNP	Spike
hCoV-19/Brazil/RJ-INCA-C183/2020|EPI_ISL_513521|2020-04-30	23403	A	G	23366	29818	S	D614G	SNP	Spike
hCoV-19/Brazil/RJ-INCA-C183/2020|EPI_ISL_513521|2020-04-30	27299	T	C	27262	29818	ORF6	I33T	SNP	ORF6 protein
hCoV-19/Brazil/RJ-INCA-C183/2020|EPI_ISL_513521|2020-04-30	28881	GGG	AAC	28844	29818	N	RG203KR	SNP	Nucleocapsid protein
hCoV-19/Brazil/RJ-INCA-C183/2020|EPI_ISL_513521|2020-04-30	29148	T	C	29111	29818	N	I292T	SNP	Nucleocapsid protein
hCoV-19/Brazil/RJ-INCA-C187/2020|EPI_ISL_513522|2020-04-30	241	C	T	202	29825	5'UTR	241	extragenic	NA
hCoV-19/Brazil/RJ-INCA-C187/2020|EPI_ISL_513522|2020-04-30	3037	C	T	2998	29825	NSP3	F106F	SNP_silent	Predicted phosphoesterase, papain-like proteinase
hCoV-19/Brazil/RJ-INCA-C187/2020|EPI_ISL_513522|2020-04-30	12525	C	T	12486	29825	NSP8	T145I	SNP	Non-Structural protein 8
hCoV-19/Brazil/RJ-INCA-C187/2020|EPI_ISL_513522|2020-04-30	14408	C	T	14369	29825	NSP12b	P314L	SNP	RNA-dependent RNA polymerase, post-ribosomal frameshift
hCoV-19/Brazil/RJ-INCA-C187/2020|EPI_ISL_513522|2020-04-30	23403	A	G	23364	29825	S	D614G	SNP	Spike
hCoV-19/Brazil/RJ-INCA-C187/2020|EPI_ISL_513522|2020-04-30	25492	A	C	25453	29825	ORF3a	T34P	SNP	ORF3a protein
hCoV-19/Brazil/RJ-INCA-C187/2020|EPI_ISL_513522|2020-04-30	27299	T	C	27260	29825	ORF6	I33T	SNP	ORF6 protein
hCoV-19/Brazil/RJ-INCA-C187/2020|EPI_ISL_513522|2020-04-30	28881	GGG	AAC	28842	29825	N	RG203KR	SNP	Nucleocapsid protein
hCoV-19/Brazil/RJ-INCA-C187/2020|EPI_ISL_513522|2020-04-30	29148	T	C	29109	29825	N	I292T	SNP	Nucleocapsid protein
hCoV-19/Brazil/RJ-INCA-C190/2020|EPI_ISL_513524|2020-04-30	241	C	T	203	29828	5'UTR	241	extragenic	NA
hCoV-19/Brazil/RJ-INCA-C190/2020|EPI_ISL_513524|2020-04-30	3037	C	T	2999	29828	NSP3	F106F	SNP_silent	Predicted phosphoesterase, papain-like proteinase
hCoV-19/Brazil/RJ-INCA-C190/2020|EPI_ISL_513524|2020-04-30	14408	C	T	14370	29828	NSP12b	P314L	SNP	RNA-dependent RNA polymerase, post-ribosomal frameshift
hCoV-19/Brazil/RJ-INCA-C190/2020|EPI_ISL_513524|2020-04-30	18570	C	T	18532	29828	NSP14	L177L	SNP_silent	3'-to-5' exonuclease
hCoV-19/Brazil/RJ-INCA-C190/2020|EPI_ISL_513524|2020-04-30	21608	G	T	21570	29828	S	V16F	SNP	Spike
hCoV-19/Brazil/RJ-INCA-C190/2020|EPI_ISL_513524|2020-04-30	23403	A	G	23365	29828	S	D614G	SNP	Spike
hCoV-19/Brazil/RJ-INCA-C190/2020|EPI_ISL_513524|2020-04-30	27299	T	C	27261	29828	ORF6	I33T	SNP	ORF6 protein
hCoV-19/Brazil/RJ-INCA-C190/2020|EPI_ISL_513524|2020-04-30	28347	G	A	28309	29828	N	G25D	SNP	Nucleocapsid protein
hCoV-19/Brazil/RJ-INCA-C190/2020|EPI_ISL_513524|2020-04-30	28881	GGG	AAC	28843	29828	N	RG203KR	SNP	Nucleocapsid protein
hCoV-19/Brazil/RJ-INCA-C190/2020|EPI_ISL_513524|2020-04-30	29148	T	C	29110	29828	N	I292T	SNP	Nucleocapsid protein
hCoV-19/Brazil/RJ-INCA-C194/2020|EPI_ISL_513525|2020-04-30	241	C	T	203	29828	5'UTR	241	extragenic	NA
hCoV-19/Brazil/RJ-INCA-C194/2020|EPI_ISL_513525|2020-04-30	3037	C	T	2999	29828	NSP3	F106F	SNP_silent	Predicted phosphoesterase, papain-like proteinase
hCoV-19/Brazil/RJ-INCA-C194/2020|EPI_ISL_513525|2020-04-30	9483	A	G	9445	29828	NSP4	E310G	SNP	Transmembrane protein
hCoV-19/Brazil/RJ-INCA-C194/2020|EPI_ISL_513525|2020-04-30	14408	C	T	14370	29828	NSP12b	P314L	SNP	RNA-dependent RNA polymerase, post-ribosomal frameshift
hCoV-19/Brazil/RJ-INCA-C194/2020|EPI_ISL_513525|2020-04-30	23403	A	G	23365	29828	S	D614G	SNP	Spike
hCoV-19/Brazil/RJ-INCA-C194/2020|EPI_ISL_513525|2020-04-30	27299	T	C	27261	29828	ORF6	I33T	SNP	ORF6 protein
hCoV-19/Brazil/RJ-INCA-C194/2020|EPI_ISL_513525|2020-04-30	28881	GGG	AAC	28843	29828	N	RG203KR	SNP	Nucleocapsid protein
hCoV-19/Brazil/RJ-INCA-C194/2020|EPI_ISL_513525|2020-04-30	29148	T	C	29110	29828	N	I292T	SNP	Nucleocapsid protein
hCoV-19/Brazil/RJ-INCA-C197/2020|EPI_ISL_513526|2020-04-30	241	C	T	203	29817	5'UTR	241	extragenic	NA
hCoV-19/Brazil/RJ-INCA-C197/2020|EPI_ISL_513526|2020-04-30	3037	C	T	2999	29817	NSP3	F106F	SNP_silent	Predicted phosphoesterase, papain-like proteinase
hCoV-19/Brazil/RJ-INCA-C197/2020|EPI_ISL_513526|2020-04-30	14408	C	T	14370	29817	NSP12b	P314L	SNP	RNA-dependent RNA polymerase, post-ribosomal frameshift
hCoV-19/Brazil/RJ-INCA-C197/2020|EPI_ISL_513526|2020-04-30	20436	C	T	20398	29817	NSP15	D272D	SNP_silent	endoRNAse
hCoV-19/Brazil/RJ-INCA-C197/2020|EPI_ISL_513526|2020-04-30	23403	A	G	23365	29817	S	D614G	SNP	Spike
hCoV-19/Brazil/RJ-INCA-C197/2020|EPI_ISL_513526|2020-04-30	27299	T	C	27261	29817	ORF6	I33T	SNP	ORF6 protein
hCoV-19/Brazil/RJ-INCA-C197/2020|EPI_ISL_513526|2020-04-30	28881	GGG	AAC	28843	29817	N	RG203KR	SNP	Nucleocapsid protein
hCoV-19/Brazil/RJ-INCA-C197/2020|EPI_ISL_513526|2020-04-30	29148	T	C	29110	29817	N	I292T	SNP	Nucleocapsid protein
hCoV-19/Brazil/RJ-INCA-C199/2020|EPI_ISL_513527|2020-04-30	241	C	T	227	29841	5'UTR	241	extragenic	NA
hCoV-19/Brazil/RJ-INCA-C199/2020|EPI_ISL_513527|2020-04-30	3037	C	T	3023	29841	NSP3	F106F	SNP_silent	Predicted phosphoesterase, papain-like proteinase
hCoV-19/Brazil/RJ-INCA-C199/2020|EPI_ISL_513527|2020-04-30	14408	C	T	14394	29841	NSP12b	P314L	SNP	RNA-dependent RNA polymerase, post-ribosomal frameshift
hCoV-19/Brazil/RJ-INCA-C199/2020|EPI_ISL_513527|2020-04-30	23403	A	G	23389	29841	S	D614G	SNP	Spike
hCoV-19/Brazil/RJ-INCA-C199/2020|EPI_ISL_513527|2020-04-30	27299	T	C	27285	29841	ORF6	I33T	SNP	ORF6 protein
hCoV-19/Brazil/RJ-INCA-C199/2020|EPI_ISL_513527|2020-04-30	28005	C	T	27991	29841	ORF8	P38S	SNP	ORF8 protein
hCoV-19/Brazil/RJ-INCA-C199/2020|EPI_ISL_513527|2020-04-30	28881	GGG	AAC	28867	29841	N	RG203KR	SNP	Nucleocapsid protein
hCoV-19/Brazil/RJ-INCA-C199/2020|EPI_ISL_513527|2020-04-30	29148	T	C	29134	29841	N	I292T	SNP	Nucleocapsid protein
hCoV-19/Brazil/RJ-INCA-C199/2020|EPI_ISL_513527|2020-04-30	29427	G	T	29413	29841	N	R385I	SNP	Nucleocapsid protein
hCoV-19/Brazil/RJ-INCA-C22/2020|EPI_ISL_513530|2020-04-16	241	C	T	203	29817	5'UTR	241	extragenic	NA
hCoV-19/Brazil/RJ-INCA-C22/2020|EPI_ISL_513530|2020-04-16	3037	C	T	2999	29817	NSP3	F106F	SNP_silent	Predicted phosphoesterase, papain-like proteinase
hCoV-19/Brazil/RJ-INCA-C22/2020|EPI_ISL_513530|2020-04-16	14408	C	T	14370	29817	NSP12b	P314L	SNP	RNA-dependent RNA polymerase, post-ribosomal frameshift
hCoV-19/Brazil/RJ-INCA-C22/2020|EPI_ISL_513530|2020-04-16	23403	A	G	23365	29817	S	D614G	SNP	Spike
hCoV-19/Brazil/RJ-INCA-C22/2020|EPI_ISL_513530|2020-04-16	27299	T	C	27261	29817	ORF6	I33T	SNP	ORF6 protein
hCoV-19/Brazil/RJ-INCA-C22/2020|EPI_ISL_513530|2020-04-16	28881	GGG	AAC	28843	29817	N	RG203KR	SNP	Nucleocapsid protein
hCoV-19/Brazil/RJ-INCA-C22/2020|EPI_ISL_513530|2020-04-16	29148	T	C	29110	29817	N	I292T	SNP	Nucleocapsid protein
hCoV-19/Brazil/RJ-INCA-C23/2020|EPI_ISL_513531|2020-04-16	241	C	T	203	29815	5'UTR	241	extragenic	NA
hCoV-19/Brazil/RJ-INCA-C23/2020|EPI_ISL_513531|2020-04-16	3037	C	T	2999	29815	NSP3	F106F	SNP_silent	Predicted phosphoesterase, papain-like proteinase
hCoV-19/Brazil/RJ-INCA-C23/2020|EPI_ISL_513531|2020-04-16	14408	C	T	14370	29815	NSP12b	P314L	SNP	RNA-dependent RNA polymerase, post-ribosomal frameshift
hCoV-19/Brazil/RJ-INCA-C23/2020|EPI_ISL_513531|2020-04-16	23403	A	G	23365	29815	S	D614G	SNP	Spike
hCoV-19/Brazil/RJ-INCA-C23/2020|EPI_ISL_513531|2020-04-16	25135	G	T	25097	29815	S	K1191N	SNP	Spike
hCoV-19/Brazil/RJ-INCA-C23/2020|EPI_ISL_513531|2020-04-16	27299	T	C	27261	29815	ORF6	I33T	SNP	ORF6 protein
hCoV-19/Brazil/RJ-INCA-C23/2020|EPI_ISL_513531|2020-04-16	28881	GGG	AAC	28843	29815	N	RG203KR	SNP	Nucleocapsid protein
hCoV-19/Brazil/RJ-INCA-C23/2020|EPI_ISL_513531|2020-04-16	29148	T	C	29110	29815	N	I292T	SNP	Nucleocapsid protein
hCoV-19/Brazil/RJ-INCA-C24/2020|EPI_ISL_513532|2020-04-16	241	C	T	207	29823	5'UTR	241	extragenic	NA
hCoV-19/Brazil/RJ-INCA-C24/2020|EPI_ISL_513532|2020-04-16	3037	C	T	3003	29823	NSP3	F106F	SNP_silent	Predicted phosphoesterase, papain-like proteinase
hCoV-19/Brazil/RJ-INCA-C24/2020|EPI_ISL_513532|2020-04-16	12053	C	T	12019	29823	NSP7	L71F	SNP	Non-Structural protein 7
hCoV-19/Brazil/RJ-INCA-C24/2020|EPI_ISL_513532|2020-04-16	14408	C	T	14374	29823	NSP12b	P314L	SNP	RNA-dependent RNA polymerase, post-ribosomal frameshift
hCoV-19/Brazil/RJ-INCA-C24/2020|EPI_ISL_513532|2020-04-16	23403	A	G	23369	29823	S	D614G	SNP	Spike
hCoV-19/Brazil/RJ-INCA-C24/2020|EPI_ISL_513532|2020-04-16	25088	G	T	25054	29823	S	V1176F	SNP	Spike
hCoV-19/Brazil/RJ-INCA-C24/2020|EPI_ISL_513532|2020-04-16	28881	GGG	AAC	28847	29823	N	RG203KR	SNP	Nucleocapsid protein
hCoV-19/Brazil/RJ-INCA-C25/2020|EPI_ISL_513533|2020-04-16	241	C	T	203	29819	5'UTR	241	extragenic	NA
hCoV-19/Brazil/RJ-INCA-C25/2020|EPI_ISL_513533|2020-04-16	2040	C	T	2002	29819	NSP2	T412I	SNP	Non-Structural protein 2
hCoV-19/Brazil/RJ-INCA-C25/2020|EPI_ISL_513533|2020-04-16	3037	C	T	2999	29819	NSP3	F106F	SNP_silent	Predicted phosphoesterase, papain-like proteinase
hCoV-19/Brazil/RJ-INCA-C25/2020|EPI_ISL_513533|2020-04-16	14408	C	T	14370	29819	NSP12b	P314L	SNP	RNA-dependent RNA polymerase, post-ribosomal frameshift
hCoV-19/Brazil/RJ-INCA-C25/2020|EPI_ISL_513533|2020-04-16	23403	A	G	23365	29819	S	D614G	SNP	Spike
hCoV-19/Brazil/RJ-INCA-C25/2020|EPI_ISL_513533|2020-04-16	27299	T	C	27261	29819	ORF6	I33T	SNP	ORF6 protein
hCoV-19/Brazil/RJ-INCA-C25/2020|EPI_ISL_513533|2020-04-16	28881	GGG	AAC	28843	29819	N	RG203KR	SNP	Nucleocapsid protein
hCoV-19/Brazil/RJ-INCA-C25/2020|EPI_ISL_513533|2020-04-16	29148	T	C	29110	29819	N	I292T	SNP	Nucleocapsid protein
hCoV-19/Brazil/RJ-INCA-C26/2020|EPI_ISL_513534|2020-04-16	241	C	T	203	29828	5'UTR	241	extragenic	NA
hCoV-19/Brazil/RJ-INCA-C26/2020|EPI_ISL_513534|2020-04-16	3037	C	T	2999	29828	NSP3	F106F	SNP_silent	Predicted phosphoesterase, papain-like proteinase
hCoV-19/Brazil/RJ-INCA-C26/2020|EPI_ISL_513534|2020-04-16	14408	C	T	14370	29828	NSP12b	P314L	SNP	RNA-dependent RNA polymerase, post-ribosomal frameshift
hCoV-19/Brazil/RJ-INCA-C26/2020|EPI_ISL_513534|2020-04-16	23403	A	G	23365	29828	S	D614G	SNP	Spike
hCoV-19/Brazil/RJ-INCA-C26/2020|EPI_ISL_513534|2020-04-16	24198	C	T	24160	29828	S	A879V	SNP	Spike
hCoV-19/Brazil/RJ-INCA-C26/2020|EPI_ISL_513534|2020-04-16	25613	C	T	25575	29828	ORF3a	S74F	SNP	ORF3a protein
hCoV-19/Brazil/RJ-INCA-C26/2020|EPI_ISL_513534|2020-04-16	27299	T	C	27261	29828	ORF6	I33T	SNP	ORF6 protein
hCoV-19/Brazil/RJ-INCA-C26/2020|EPI_ISL_513534|2020-04-16	28881	GGG	AAC	28843	29828	N	RG203KR	SNP	Nucleocapsid protein
hCoV-19/Brazil/RJ-INCA-C26/2020|EPI_ISL_513534|2020-04-16	29148	T	C	29110	29828	N	I292T	SNP	Nucleocapsid protein
hCoV-19/Brazil/RJ-INCA-C26/2020|EPI_ISL_513534|2020-04-16	29402	G	T	29364	29828	N	D377Y	SNP	Nucleocapsid protein
hCoV-19/Brazil/RJ-INCA-C27/2020|EPI_ISL_513535|2020-04-16	241	C	T	203	29819	5'UTR	241	extragenic	NA
hCoV-19/Brazil/RJ-INCA-C27/2020|EPI_ISL_513535|2020-04-16	3037	C	T	2999	29819	NSP3	F106F	SNP_silent	Predicted phosphoesterase, papain-like proteinase
hCoV-19/Brazil/RJ-INCA-C27/2020|EPI_ISL_513535|2020-04-16	14408	C	T	14370	29819	NSP12b	P314L	SNP	RNA-dependent RNA polymerase, post-ribosomal frameshift
hCoV-19/Brazil/RJ-INCA-C27/2020|EPI_ISL_513535|2020-04-16	23403	A	G	23365	29819	S	D614G	SNP	Spike
hCoV-19/Brazil/RJ-INCA-C27/2020|EPI_ISL_513535|2020-04-16	25135	G	T	25097	29819	S	K1191N	SNP	Spike
hCoV-19/Brazil/RJ-INCA-C27/2020|EPI_ISL_513535|2020-04-16	27299	T	C	27261	29819	ORF6	I33T	SNP	ORF6 protein
hCoV-19/Brazil/RJ-INCA-C27/2020|EPI_ISL_513535|2020-04-16	28881	GGG	AAC	28843	29819	N	RG203KR	SNP	Nucleocapsid protein
hCoV-19/Brazil/RJ-INCA-C27/2020|EPI_ISL_513535|2020-04-16	29148	T	C	29110	29819	N	I292T	SNP	Nucleocapsid protein
hCoV-19/Brazil/RJ-INCA-C28/2020|EPI_ISL_513536|2020-04-16	241	C	T	203	29816	5'UTR	241	extragenic	NA
hCoV-19/Brazil/RJ-INCA-C28/2020|EPI_ISL_513536|2020-04-16	3037	C	T	2999	29816	NSP3	F106F	SNP_silent	Predicted phosphoesterase, papain-like proteinase
hCoV-19/Brazil/RJ-INCA-C28/2020|EPI_ISL_513536|2020-04-16	9278	G	A	9240	29816	NSP4	V242I	SNP	Transmembrane protein
hCoV-19/Brazil/RJ-INCA-C28/2020|EPI_ISL_513536|2020-04-16	14408	C	T	14370	29816	NSP12b	P314L	SNP	RNA-dependent RNA polymerase, post-ribosomal frameshift
hCoV-19/Brazil/RJ-INCA-C28/2020|EPI_ISL_513536|2020-04-16	23403	A	G	23365	29816	S	D614G	SNP	Spike
hCoV-19/Brazil/RJ-INCA-C28/2020|EPI_ISL_513536|2020-04-16	25613	C	T	25575	29816	ORF3a	S74F	SNP	ORF3a protein
hCoV-19/Brazil/RJ-INCA-C28/2020|EPI_ISL_513536|2020-04-16	27299	T	C	27261	29816	ORF6	I33T	SNP	ORF6 protein
hCoV-19/Brazil/RJ-INCA-C28/2020|EPI_ISL_513536|2020-04-16	28881	GGG	AAC	28843	29816	N	RG203KR	SNP	Nucleocapsid protein
hCoV-19/Brazil/RJ-INCA-C28/2020|EPI_ISL_513536|2020-04-16	29148	T	C	29110	29816	N	I292T	SNP	Nucleocapsid protein
hCoV-19/Brazil/RJ-INCA-C29/2020|EPI_ISL_513537|2020-04-16	241	C	T	211	29836	5'UTR	241	extragenic	NA
hCoV-19/Brazil/RJ-INCA-C29/2020|EPI_ISL_513537|2020-04-16	3037	C	T	3007	29836	NSP3	F106F	SNP_silent	Predicted phosphoesterase, papain-like proteinase
hCoV-19/Brazil/RJ-INCA-C29/2020|EPI_ISL_513537|2020-04-16	14408	C	T	14378	29836	NSP12b	P314L	SNP	RNA-dependent RNA polymerase, post-ribosomal frameshift
hCoV-19/Brazil/RJ-INCA-C29/2020|EPI_ISL_513537|2020-04-16	23403	A	G	23373	29836	S	D614G	SNP	Spike
hCoV-19/Brazil/RJ-INCA-C29/2020|EPI_ISL_513537|2020-04-16	25135	G	T	25105	29836	S	K1191N	SNP	Spike
hCoV-19/Brazil/RJ-INCA-C29/2020|EPI_ISL_513537|2020-04-16	27299	T	C	27269	29836	ORF6	I33T	SNP	ORF6 protein
hCoV-19/Brazil/RJ-INCA-C29/2020|EPI_ISL_513537|2020-04-16	28881	GGG	AAC	28851	29836	N	RG203KR	SNP	Nucleocapsid protein
hCoV-19/Brazil/RJ-INCA-C29/2020|EPI_ISL_513537|2020-04-16	29148	T	C	29118	29836	N	I292T	SNP	Nucleocapsid protein
hCoV-19/Brazil/RJ-INCA-C30/2020|EPI_ISL_513538|2020-04-16	241	C	T	203	29826	5'UTR	241	extragenic	NA
hCoV-19/Brazil/RJ-INCA-C30/2020|EPI_ISL_513538|2020-04-16	3037	C	T	2999	29826	NSP3	F106F	SNP_silent	Predicted phosphoesterase, papain-like proteinase
hCoV-19/Brazil/RJ-INCA-C30/2020|EPI_ISL_513538|2020-04-16	14408	C	T	14370	29826	NSP12b	P314L	SNP	RNA-dependent RNA polymerase, post-ribosomal frameshift
hCoV-19/Brazil/RJ-INCA-C30/2020|EPI_ISL_513538|2020-04-16	23403	A	G	23365	29826	S	D614G	SNP	Spike
hCoV-19/Brazil/RJ-INCA-C30/2020|EPI_ISL_513538|2020-04-16	25135	G	T	25097	29826	S	K1191N	SNP	Spike
hCoV-19/Brazil/RJ-INCA-C30/2020|EPI_ISL_513538|2020-04-16	27299	T	C	27261	29826	ORF6	I33T	SNP	ORF6 protein
hCoV-19/Brazil/RJ-INCA-C30/2020|EPI_ISL_513538|2020-04-16	28881	GGG	AAC	28843	29826	N	RG203KR	SNP	Nucleocapsid protein
hCoV-19/Brazil/RJ-INCA-C30/2020|EPI_ISL_513538|2020-04-16	29148	T	C	29110	29826	N	I292T	SNP	Nucleocapsid protein
hCoV-19/Brazil/RJ-INCA-C31/2020|EPI_ISL_513539|2020-04-16	241	C	T	203	29819	5'UTR	241	extragenic	NA
hCoV-19/Brazil/RJ-INCA-C31/2020|EPI_ISL_513539|2020-04-16	3037	C	T	2999	29819	NSP3	F106F	SNP_silent	Predicted phosphoesterase, papain-like proteinase
hCoV-19/Brazil/RJ-INCA-C31/2020|EPI_ISL_513539|2020-04-16	14408	C	T	14370	29819	NSP12b	P314L	SNP	RNA-dependent RNA polymerase, post-ribosomal frameshift
hCoV-19/Brazil/RJ-INCA-C31/2020|EPI_ISL_513539|2020-04-16	18570	C	T	18532	29819	NSP14	L177L	SNP_silent	3'-to-5' exonuclease
hCoV-19/Brazil/RJ-INCA-C31/2020|EPI_ISL_513539|2020-04-16	21608	G	T	21570	29819	S	V16F	SNP	Spike
hCoV-19/Brazil/RJ-INCA-C31/2020|EPI_ISL_513539|2020-04-16	23403	A	G	23365	29819	S	D614G	SNP	Spike
hCoV-19/Brazil/RJ-INCA-C31/2020|EPI_ISL_513539|2020-04-16	27299	T	C	27261	29819	ORF6	I33T	SNP	ORF6 protein
hCoV-19/Brazil/RJ-INCA-C31/2020|EPI_ISL_513539|2020-04-16	28347	G	A	28309	29819	N	G25D	SNP	Nucleocapsid protein
hCoV-19/Brazil/RJ-INCA-C31/2020|EPI_ISL_513539|2020-04-16	28881	GGG	AAC	28843	29819	N	RG203KR	SNP	Nucleocapsid protein
hCoV-19/Brazil/RJ-INCA-C31/2020|EPI_ISL_513539|2020-04-16	29148	T	C	29110	29819	N	I292T	SNP	Nucleocapsid protein
hCoV-19/Brazil/RJ-INCA-C32/2020|EPI_ISL_513540|2020-04-16	241	C	T	203	29817	5'UTR	241	extragenic	NA
hCoV-19/Brazil/RJ-INCA-C32/2020|EPI_ISL_513540|2020-04-16	3037	C	T	2999	29817	NSP3	F106F	SNP_silent	Predicted phosphoesterase, papain-like proteinase
hCoV-19/Brazil/RJ-INCA-C32/2020|EPI_ISL_513540|2020-04-16	3429	C	T	3391	29817	NSP3	T237I	SNP	Predicted phosphoesterase, papain-like proteinase
hCoV-19/Brazil/RJ-INCA-C32/2020|EPI_ISL_513540|2020-04-16	14267	C	T	14229	29817	NSP12b	T267M	SNP	RNA-dependent RNA polymerase, post-ribosomal frameshift
hCoV-19/Brazil/RJ-INCA-C32/2020|EPI_ISL_513540|2020-04-16	14408	C	T	14370	29817	NSP12b	P314L	SNP	RNA-dependent RNA polymerase, post-ribosomal frameshift
hCoV-19/Brazil/RJ-INCA-C32/2020|EPI_ISL_513540|2020-04-16	23403	A	G	23365	29817	S	D614G	SNP	Spike
hCoV-19/Brazil/RJ-INCA-C32/2020|EPI_ISL_513540|2020-04-16	27299	T	C	27261	29817	ORF6	I33T	SNP	ORF6 protein
hCoV-19/Brazil/RJ-INCA-C32/2020|EPI_ISL_513540|2020-04-16	28881	GGG	AAC	28843	29817	N	RG203KR	SNP	Nucleocapsid protein
hCoV-19/Brazil/RJ-INCA-C32/2020|EPI_ISL_513540|2020-04-16	29148	T	C	29110	29817	N	I292T	SNP	Nucleocapsid protein
hCoV-19/Brazil/RJ-INCA-C33/2020|EPI_ISL_513541|2020-04-16	241	C	T	203	29827	5'UTR	241	extragenic	NA
hCoV-19/Brazil/RJ-INCA-C33/2020|EPI_ISL_513541|2020-04-16	3037	C	T	2999	29827	NSP3	F106F	SNP_silent	Predicted phosphoesterase, papain-like proteinase
hCoV-19/Brazil/RJ-INCA-C33/2020|EPI_ISL_513541|2020-04-16	14408	C	T	14370	29827	NSP12b	P314L	SNP	RNA-dependent RNA polymerase, post-ribosomal frameshift
hCoV-19/Brazil/RJ-INCA-C33/2020|EPI_ISL_513541|2020-04-16	23403	A	G	23365	29827	S	D614G	SNP	Spike
hCoV-19/Brazil/RJ-INCA-C33/2020|EPI_ISL_513541|2020-04-16	27299	T	C	27261	29827	ORF6	I33T	SNP	ORF6 protein
hCoV-19/Brazil/RJ-INCA-C33/2020|EPI_ISL_513541|2020-04-16	28881	GGG	AAC	28843	29827	N	RG203KR	SNP	Nucleocapsid protein
hCoV-19/Brazil/RJ-INCA-C33/2020|EPI_ISL_513541|2020-04-16	29148	T	C	29110	29827	N	I292T	SNP	Nucleocapsid protein
hCoV-19/Brazil/RJ-INCA-C34/2020|EPI_ISL_513542|2020-04-16	241	C	T	203	29816	5'UTR	241	extragenic	NA
hCoV-19/Brazil/RJ-INCA-C34/2020|EPI_ISL_513542|2020-04-16	3037	C	T	2999	29816	NSP3	F106F	SNP_silent	Predicted phosphoesterase, papain-like proteinase
hCoV-19/Brazil/RJ-INCA-C34/2020|EPI_ISL_513542|2020-04-16	4630	T	C	4592	29816	NSP3	H637H	SNP_silent	Predicted phosphoesterase, papain-like proteinase
hCoV-19/Brazil/RJ-INCA-C34/2020|EPI_ISL_513542|2020-04-16	14408	C	T	14370	29816	NSP12b	P314L	SNP	RNA-dependent RNA polymerase, post-ribosomal frameshift
hCoV-19/Brazil/RJ-INCA-C34/2020|EPI_ISL_513542|2020-04-16	23403	A	G	23365	29816	S	D614G	SNP	Spike
hCoV-19/Brazil/RJ-INCA-C34/2020|EPI_ISL_513542|2020-04-16	27299	T	C	27261	29816	ORF6	I33T	SNP	ORF6 protein
hCoV-19/Brazil/RJ-INCA-C34/2020|EPI_ISL_513542|2020-04-16	28881	GGG	AAC	28843	29816	N	RG203KR	SNP	Nucleocapsid protein
hCoV-19/Brazil/RJ-INCA-C34/2020|EPI_ISL_513542|2020-04-16	29148	T	C	29110	29816	N	I292T	SNP	Nucleocapsid protein
hCoV-19/Brazil/RJ-INCA-C35/2020|EPI_ISL_513543|2020-04-16	241	C	T	203	29817	5'UTR	241	extragenic	NA
hCoV-19/Brazil/RJ-INCA-C35/2020|EPI_ISL_513543|2020-04-16	3037	C	T	2999	29817	NSP3	F106F	SNP_silent	Predicted phosphoesterase, papain-like proteinase
hCoV-19/Brazil/RJ-INCA-C35/2020|EPI_ISL_513543|2020-04-16	14408	C	T	14370	29817	NSP12b	P314L	SNP	RNA-dependent RNA polymerase, post-ribosomal frameshift
hCoV-19/Brazil/RJ-INCA-C35/2020|EPI_ISL_513543|2020-04-16	22661	G	C	22623	29817	S	V367L	SNP	Spike
hCoV-19/Brazil/RJ-INCA-C35/2020|EPI_ISL_513543|2020-04-16	23403	A	G	23365	29817	S	D614G	SNP	Spike
hCoV-19/Brazil/RJ-INCA-C35/2020|EPI_ISL_513543|2020-04-16	27299	T	C	27261	29817	ORF6	I33T	SNP	ORF6 protein
hCoV-19/Brazil/RJ-INCA-C35/2020|EPI_ISL_513543|2020-04-16	28881	GGG	AAC	28843	29817	N	RG203KR	SNP	Nucleocapsid protein
hCoV-19/Brazil/RJ-INCA-C35/2020|EPI_ISL_513543|2020-04-16	29148	T	C	29110	29817	N	I292T	SNP	Nucleocapsid protein
hCoV-19/Brazil/RJ-INCA-C36/2020|EPI_ISL_513544|2020-04-16	241	C	T	202	29818	5'UTR	241	extragenic	NA
hCoV-19/Brazil/RJ-INCA-C36/2020|EPI_ISL_513544|2020-04-16	3037	C	T	2998	29818	NSP3	F106F	SNP_silent	Predicted phosphoesterase, papain-like proteinase
hCoV-19/Brazil/RJ-INCA-C36/2020|EPI_ISL_513544|2020-04-16	14408	C	T	14369	29818	NSP12b	P314L	SNP	RNA-dependent RNA polymerase, post-ribosomal frameshift
hCoV-19/Brazil/RJ-INCA-C36/2020|EPI_ISL_513544|2020-04-16	23403	A	G	23364	29818	S	D614G	SNP	Spike
hCoV-19/Brazil/RJ-INCA-C36/2020|EPI_ISL_513544|2020-04-16	25135	G	T	25096	29818	S	K1191N	SNP	Spike
hCoV-19/Brazil/RJ-INCA-C36/2020|EPI_ISL_513544|2020-04-16	27299	T	C	27260	29818	ORF6	I33T	SNP	ORF6 protein
hCoV-19/Brazil/RJ-INCA-C36/2020|EPI_ISL_513544|2020-04-16	28881	GGG	AAC	28842	29818	N	RG203KR	SNP	Nucleocapsid protein
hCoV-19/Brazil/RJ-INCA-C36/2020|EPI_ISL_513544|2020-04-16	29148	T	C	29109	29818	N	I292T	SNP	Nucleocapsid protein
hCoV-19/Brazil/RJ-INCA-C37/2020|EPI_ISL_513545|2020-04-16	241	C	T	203	29817	5'UTR	241	extragenic	NA
hCoV-19/Brazil/RJ-INCA-C37/2020|EPI_ISL_513545|2020-04-16	3037	C	T	2999	29817	NSP3	F106F	SNP_silent	Predicted phosphoesterase, papain-like proteinase
hCoV-19/Brazil/RJ-INCA-C37/2020|EPI_ISL_513545|2020-04-16	4630	T	C	4592	29817	NSP3	H637H	SNP_silent	Predicted phosphoesterase, papain-like proteinase
hCoV-19/Brazil/RJ-INCA-C37/2020|EPI_ISL_513545|2020-04-16	14408	C	T	14370	29817	NSP12b	P314L	SNP	RNA-dependent RNA polymerase, post-ribosomal frameshift
hCoV-19/Brazil/RJ-INCA-C37/2020|EPI_ISL_513545|2020-04-16	23403	A	G	23365	29817	S	D614G	SNP	Spike
hCoV-19/Brazil/RJ-INCA-C37/2020|EPI_ISL_513545|2020-04-16	27299	T	C	27261	29817	ORF6	I33T	SNP	ORF6 protein
hCoV-19/Brazil/RJ-INCA-C37/2020|EPI_ISL_513545|2020-04-16	28881	GGG	AAC	28843	29817	N	RG203KR	SNP	Nucleocapsid protein
hCoV-19/Brazil/RJ-INCA-C37/2020|EPI_ISL_513545|2020-04-16	29148	T	C	29110	29817	N	I292T	SNP	Nucleocapsid protein
hCoV-19/Brazil/RJ-INCA-C38/2020|EPI_ISL_513546|2020-04-17	241	C	T	203	29828	5'UTR	241	extragenic	NA
hCoV-19/Brazil/RJ-INCA-C38/2020|EPI_ISL_513546|2020-04-17	1684	C	T	1646	29828	NSP2	I293I	SNP_silent	Non-Structural protein 2
hCoV-19/Brazil/RJ-INCA-C38/2020|EPI_ISL_513546|2020-04-17	3037	C	T	2999	29828	NSP3	F106F	SNP_silent	Predicted phosphoesterase, papain-like proteinase
hCoV-19/Brazil/RJ-INCA-C38/2020|EPI_ISL_513546|2020-04-17	14408	C	T	14370	29828	NSP12b	P314L	SNP	RNA-dependent RNA polymerase, post-ribosomal frameshift
hCoV-19/Brazil/RJ-INCA-C38/2020|EPI_ISL_513546|2020-04-17	23403	A	G	23365	29828	S	D614G	SNP	Spike
hCoV-19/Brazil/RJ-INCA-C38/2020|EPI_ISL_513546|2020-04-17	25088	G	T	25050	29828	S	V1176F	SNP	Spike
hCoV-19/Brazil/RJ-INCA-C38/2020|EPI_ISL_513546|2020-04-17	28881	GGG	AAC	28843	29828	N	RG203KR	SNP	Nucleocapsid protein
hCoV-19/Brazil/RJ-INCA-C39/2020|EPI_ISL_513547|2020-04-17	241	C	T	203	29819	5'UTR	241	extragenic	NA
hCoV-19/Brazil/RJ-INCA-C39/2020|EPI_ISL_513547|2020-04-17	3037	C	T	2999	29819	NSP3	F106F	SNP_silent	Predicted phosphoesterase, papain-like proteinase
hCoV-19/Brazil/RJ-INCA-C39/2020|EPI_ISL_513547|2020-04-17	14408	C	T	14370	29819	NSP12b	P314L	SNP	RNA-dependent RNA polymerase, post-ribosomal frameshift
hCoV-19/Brazil/RJ-INCA-C39/2020|EPI_ISL_513547|2020-04-17	20936	C	T	20898	29819	NSP16	T93M	SNP	2'-O-ribose methyltransferase
hCoV-19/Brazil/RJ-INCA-C39/2020|EPI_ISL_513547|2020-04-17	23403	A	G	23365	29819	S	D614G	SNP	Spike
hCoV-19/Brazil/RJ-INCA-C39/2020|EPI_ISL_513547|2020-04-17	27299	T	C	27261	29819	ORF6	I33T	SNP	ORF6 protein
hCoV-19/Brazil/RJ-INCA-C39/2020|EPI_ISL_513547|2020-04-17	28881	GGG	AAC	28843	29819	N	RG203KR	SNP	Nucleocapsid protein
hCoV-19/Brazil/RJ-INCA-C39/2020|EPI_ISL_513547|2020-04-17	29148	T	C	29110	29819	N	I292T	SNP	Nucleocapsid protein
hCoV-19/Brazil/RJ-INCA-C40/2020|EPI_ISL_513548|2020-04-17	241	C	T	203	29819	5'UTR	241	extragenic	NA
hCoV-19/Brazil/RJ-INCA-C40/2020|EPI_ISL_513548|2020-04-17	3037	C	T	2999	29819	NSP3	F106F	SNP_silent	Predicted phosphoesterase, papain-like proteinase
hCoV-19/Brazil/RJ-INCA-C40/2020|EPI_ISL_513548|2020-04-17	14408	C	T	14370	29819	NSP12b	P314L	SNP	RNA-dependent RNA polymerase, post-ribosomal frameshift
hCoV-19/Brazil/RJ-INCA-C40/2020|EPI_ISL_513548|2020-04-17	23403	A	G	23365	29819	S	D614G	SNP	Spike
hCoV-19/Brazil/RJ-INCA-C40/2020|EPI_ISL_513548|2020-04-17	27299	T	C	27261	29819	ORF6	I33T	SNP	ORF6 protein
hCoV-19/Brazil/RJ-INCA-C40/2020|EPI_ISL_513548|2020-04-17	28881	GGG	AAC	28843	29819	N	RG203KR	SNP	Nucleocapsid protein
hCoV-19/Brazil/RJ-INCA-C40/2020|EPI_ISL_513548|2020-04-17	29148	T	C	29110	29819	N	I292T	SNP	Nucleocapsid protein
hCoV-19/Brazil/RJ-INCA-C40/2020|EPI_ISL_513548|2020-04-17	29774	C	T	29736	29819	3'UTR	29774	extragenic	NA
hCoV-19/Brazil/RJ-INCA-C41/2020|EPI_ISL_513549|2020-04-17	241	C	T	203	29819	5'UTR	241	extragenic	NA
hCoV-19/Brazil/RJ-INCA-C41/2020|EPI_ISL_513549|2020-04-17	3037	C	T	2999	29819	NSP3	F106F	SNP_silent	Predicted phosphoesterase, papain-like proteinase
hCoV-19/Brazil/RJ-INCA-C41/2020|EPI_ISL_513549|2020-04-17	14408	C	T	14370	29819	NSP12b	P314L	SNP	RNA-dependent RNA polymerase, post-ribosomal frameshift
hCoV-19/Brazil/RJ-INCA-C41/2020|EPI_ISL_513549|2020-04-17	23403	A	G	23365	29819	S	D614G	SNP	Spike
hCoV-19/Brazil/RJ-INCA-C41/2020|EPI_ISL_513549|2020-04-17	27299	T	C	27261	29819	ORF6	I33T	SNP	ORF6 protein
hCoV-19/Brazil/RJ-INCA-C41/2020|EPI_ISL_513549|2020-04-17	28881	GGG	AAC	28843	29819	N	RG203KR	SNP	Nucleocapsid protein
hCoV-19/Brazil/RJ-INCA-C41/2020|EPI_ISL_513549|2020-04-17	29148	T	C	29110	29819	N	I292T	SNP	Nucleocapsid protein
hCoV-19/Brazil/RJ-INCA-C42/2020|EPI_ISL_513550|2020-04-17	241	C	T	207	29831	5'UTR	241	extragenic	NA
hCoV-19/Brazil/RJ-INCA-C42/2020|EPI_ISL_513550|2020-04-17	3037	C	T	3003	29831	NSP3	F106F	SNP_silent	Predicted phosphoesterase, papain-like proteinase
hCoV-19/Brazil/RJ-INCA-C42/2020|EPI_ISL_513550|2020-04-17	14408	C	T	14374	29831	NSP12b	P314L	SNP	RNA-dependent RNA polymerase, post-ribosomal frameshift
hCoV-19/Brazil/RJ-INCA-C42/2020|EPI_ISL_513550|2020-04-17	23403	A	G	23369	29831	S	D614G	SNP	Spike
hCoV-19/Brazil/RJ-INCA-C42/2020|EPI_ISL_513550|2020-04-17	24198	C	T	24164	29831	S	A879V	SNP	Spike
hCoV-19/Brazil/RJ-INCA-C42/2020|EPI_ISL_513550|2020-04-17	25613	C	T	25579	29831	ORF3a	S74F	SNP	ORF3a protein
hCoV-19/Brazil/RJ-INCA-C42/2020|EPI_ISL_513550|2020-04-17	27299	T	C	27265	29831	ORF6	I33T	SNP	ORF6 protein
hCoV-19/Brazil/RJ-INCA-C42/2020|EPI_ISL_513550|2020-04-17	28881	GGG	AAC	28847	29831	N	RG203KR	SNP	Nucleocapsid protein
hCoV-19/Brazil/RJ-INCA-C42/2020|EPI_ISL_513550|2020-04-17	29148	T	C	29114	29831	N	I292T	SNP	Nucleocapsid protein
hCoV-19/Brazil/RJ-INCA-C44/2020|EPI_ISL_513551|2020-04-17	241	C	T	202	29827	5'UTR	241	extragenic	NA
hCoV-19/Brazil/RJ-INCA-C44/2020|EPI_ISL_513551|2020-04-17	3037	C	T	2998	29827	NSP3	F106F	SNP_silent	Predicted phosphoesterase, papain-like proteinase
hCoV-19/Brazil/RJ-INCA-C44/2020|EPI_ISL_513551|2020-04-17	14408	C	T	14369	29827	NSP12b	P314L	SNP	RNA-dependent RNA polymerase, post-ribosomal frameshift
hCoV-19/Brazil/RJ-INCA-C44/2020|EPI_ISL_513551|2020-04-17	18131	C	T	18092	29827	NSP14	T31I	SNP	3'-to-5' exonuclease
hCoV-19/Brazil/RJ-INCA-C44/2020|EPI_ISL_513551|2020-04-17	23403	A	G	23364	29827	S	D614G	SNP	Spike
hCoV-19/Brazil/RJ-INCA-C44/2020|EPI_ISL_513551|2020-04-17	27299	T	C	27260	29827	ORF6	I33T	SNP	ORF6 protein
hCoV-19/Brazil/RJ-INCA-C44/2020|EPI_ISL_513551|2020-04-17	28881	GGG	AAC	28842	29827	N	RG203KR	SNP	Nucleocapsid protein
hCoV-19/Brazil/RJ-INCA-C44/2020|EPI_ISL_513551|2020-04-17	29148	T	C	29109	29827	N	I292T	SNP	Nucleocapsid protein
hCoV-19/Brazil/RJ-INCA-C47/2020|EPI_ISL_513553|2020-04-20	241	C	T	203	29817	5'UTR	241	extragenic	NA
hCoV-19/Brazil/RJ-INCA-C47/2020|EPI_ISL_513553|2020-04-20	3037	C	T	2999	29817	NSP3	F106F	SNP_silent	Predicted phosphoesterase, papain-like proteinase
hCoV-19/Brazil/RJ-INCA-C47/2020|EPI_ISL_513553|2020-04-20	14408	C	T	14370	29817	NSP12b	P314L	SNP	RNA-dependent RNA polymerase, post-ribosomal frameshift
hCoV-19/Brazil/RJ-INCA-C47/2020|EPI_ISL_513553|2020-04-20	22661	G	C	22623	29817	S	V367L	SNP	Spike
hCoV-19/Brazil/RJ-INCA-C47/2020|EPI_ISL_513553|2020-04-20	23403	A	G	23365	29817	S	D614G	SNP	Spike
hCoV-19/Brazil/RJ-INCA-C47/2020|EPI_ISL_513553|2020-04-20	27299	T	C	27261	29817	ORF6	I33T	SNP	ORF6 protein
hCoV-19/Brazil/RJ-INCA-C47/2020|EPI_ISL_513553|2020-04-20	28881	GGG	AAC	28843	29817	N	RG203KR	SNP	Nucleocapsid protein
hCoV-19/Brazil/RJ-INCA-C47/2020|EPI_ISL_513553|2020-04-20	29148	T	C	29110	29817	N	I292T	SNP	Nucleocapsid protein
hCoV-19/Brazil/RJ-INCA-C63/2020|EPI_ISL_513556|2020-04-22	241	C	T	204	29829	5'UTR	241	extragenic	NA
hCoV-19/Brazil/RJ-INCA-C63/2020|EPI_ISL_513556|2020-04-22	3037	C	T	3000	29829	NSP3	F106F	SNP_silent	Predicted phosphoesterase, papain-like proteinase
hCoV-19/Brazil/RJ-INCA-C63/2020|EPI_ISL_513556|2020-04-22	14408	C	T	14371	29829	NSP12b	P314L	SNP	RNA-dependent RNA polymerase, post-ribosomal frameshift
hCoV-19/Brazil/RJ-INCA-C63/2020|EPI_ISL_513556|2020-04-22	23403	A	G	23366	29829	S	D614G	SNP	Spike
hCoV-19/Brazil/RJ-INCA-C63/2020|EPI_ISL_513556|2020-04-22	27299	T	C	27262	29829	ORF6	I33T	SNP	ORF6 protein
hCoV-19/Brazil/RJ-INCA-C63/2020|EPI_ISL_513556|2020-04-22	28881	GGG	AAC	28844	29829	N	RG203KR	SNP	Nucleocapsid protein
hCoV-19/Brazil/RJ-INCA-C63/2020|EPI_ISL_513556|2020-04-22	29148	T	C	29111	29829	N	I292T	SNP	Nucleocapsid protein
hCoV-19/Brazil/RJ-INCA-C64/2020|EPI_ISL_513557|2020-04-22	241	C	T	203	29865	5'UTR	241	extragenic	NA
hCoV-19/Brazil/RJ-INCA-C64/2020|EPI_ISL_513557|2020-04-22	3037	C	T	2999	29865	NSP3	F106F	SNP_silent	Predicted phosphoesterase, papain-like proteinase
hCoV-19/Brazil/RJ-INCA-C64/2020|EPI_ISL_513557|2020-04-22	12053	C	T	12015	29865	NSP7	L71F	SNP	Non-Structural protein 7
hCoV-19/Brazil/RJ-INCA-C64/2020|EPI_ISL_513557|2020-04-22	14408	C	T	14370	29865	NSP12b	P314L	SNP	RNA-dependent RNA polymerase, post-ribosomal frameshift
hCoV-19/Brazil/RJ-INCA-C64/2020|EPI_ISL_513557|2020-04-22	23403	A	G	23365	29865	S	D614G	SNP	Spike
hCoV-19/Brazil/RJ-INCA-C64/2020|EPI_ISL_513557|2020-04-22	25088	G	T	25050	29865	S	V1176F	SNP	Spike
hCoV-19/Brazil/RJ-INCA-C64/2020|EPI_ISL_513557|2020-04-22	28881	GGG	AAC	28843	29865	N	RG203KR	SNP	Nucleocapsid protein
hCoV-19/Brazil/RJ-INCA-C65/2020|EPI_ISL_513558|2020-04-22	241	C	T	203	29817	5'UTR	241	extragenic	NA
hCoV-19/Brazil/RJ-INCA-C65/2020|EPI_ISL_513558|2020-04-22	3037	C	T	2999	29817	NSP3	F106F	SNP_silent	Predicted phosphoesterase, papain-like proteinase
hCoV-19/Brazil/RJ-INCA-C65/2020|EPI_ISL_513558|2020-04-22	14408	C	T	14370	29817	NSP12b	P314L	SNP	RNA-dependent RNA polymerase, post-ribosomal frameshift
hCoV-19/Brazil/RJ-INCA-C65/2020|EPI_ISL_513558|2020-04-22	23403	A	G	23365	29817	S	D614G	SNP	Spike
hCoV-19/Brazil/RJ-INCA-C65/2020|EPI_ISL_513558|2020-04-22	25135	G	T	25097	29817	S	K1191N	SNP	Spike
hCoV-19/Brazil/RJ-INCA-C65/2020|EPI_ISL_513558|2020-04-22	27299	T	C	27261	29817	ORF6	I33T	SNP	ORF6 protein
hCoV-19/Brazil/RJ-INCA-C65/2020|EPI_ISL_513558|2020-04-22	28881	GGG	AAC	28843	29817	N	RG203KR	SNP	Nucleocapsid protein
hCoV-19/Brazil/RJ-INCA-C65/2020|EPI_ISL_513558|2020-04-22	29148	T	C	29110	29817	N	I292T	SNP	Nucleocapsid protein
hCoV-19/Brazil/RJ-INCA-C67/2020|EPI_ISL_513559|2020-04-22	241	C	T	203	29819	5'UTR	241	extragenic	NA
hCoV-19/Brazil/RJ-INCA-C67/2020|EPI_ISL_513559|2020-04-22	3037	C	T	2999	29819	NSP3	F106F	SNP_silent	Predicted phosphoesterase, papain-like proteinase
hCoV-19/Brazil/RJ-INCA-C67/2020|EPI_ISL_513559|2020-04-22	9157	T	C	9119	29819	NSP4	F201F	SNP_silent	Transmembrane protein
hCoV-19/Brazil/RJ-INCA-C67/2020|EPI_ISL_513559|2020-04-22	9278	G	A	9240	29819	NSP4	V242I	SNP	Transmembrane protein
hCoV-19/Brazil/RJ-INCA-C67/2020|EPI_ISL_513559|2020-04-22	14408	C	T	14370	29819	NSP12b	P314L	SNP	RNA-dependent RNA polymerase, post-ribosomal frameshift
hCoV-19/Brazil/RJ-INCA-C67/2020|EPI_ISL_513559|2020-04-22	23403	A	G	23365	29819	S	D614G	SNP	Spike
hCoV-19/Brazil/RJ-INCA-C67/2020|EPI_ISL_513559|2020-04-22	25613	C	T	25575	29819	ORF3a	S74F	SNP	ORF3a protein
hCoV-19/Brazil/RJ-INCA-C67/2020|EPI_ISL_513559|2020-04-22	27299	T	C	27261	29819	ORF6	I33T	SNP	ORF6 protein
hCoV-19/Brazil/RJ-INCA-C67/2020|EPI_ISL_513559|2020-04-22	28881	GGG	AAC	28843	29819	N	RG203KR	SNP	Nucleocapsid protein
hCoV-19/Brazil/RJ-INCA-C67/2020|EPI_ISL_513559|2020-04-22	29148	T	C	29110	29819	N	I292T	SNP	Nucleocapsid protein
hCoV-19/Brazil/RJ-INCA-C68/2020|EPI_ISL_513560|2020-04-22	241	C	T	203	29827	5'UTR	241	extragenic	NA
hCoV-19/Brazil/RJ-INCA-C68/2020|EPI_ISL_513560|2020-04-22	3037	C	T	2999	29827	NSP3	F106F	SNP_silent	Predicted phosphoesterase, papain-like proteinase
hCoV-19/Brazil/RJ-INCA-C68/2020|EPI_ISL_513560|2020-04-22	14408	C	T	14370	29827	NSP12b	P314L	SNP	RNA-dependent RNA polymerase, post-ribosomal frameshift
hCoV-19/Brazil/RJ-INCA-C68/2020|EPI_ISL_513560|2020-04-22	23403	A	G	23365	29827	S	D614G	SNP	Spike
hCoV-19/Brazil/RJ-INCA-C68/2020|EPI_ISL_513560|2020-04-22	27299	T	C	27261	29827	ORF6	I33T	SNP	ORF6 protein
hCoV-19/Brazil/RJ-INCA-C68/2020|EPI_ISL_513560|2020-04-22	28881	GGG	AAC	28843	29827	N	RG203KR	SNP	Nucleocapsid protein
hCoV-19/Brazil/RJ-INCA-C68/2020|EPI_ISL_513560|2020-04-22	29148	T	C	29110	29827	N	I292T	SNP	Nucleocapsid protein
hCoV-19/Brazil/RJ-INCA-C69/2020|EPI_ISL_513561|2020-04-22	241	C	T	203	29817	5'UTR	241	extragenic	NA
hCoV-19/Brazil/RJ-INCA-C69/2020|EPI_ISL_513561|2020-04-22	3037	C	T	2999	29817	NSP3	F106F	SNP_silent	Predicted phosphoesterase, papain-like proteinase
hCoV-19/Brazil/RJ-INCA-C69/2020|EPI_ISL_513561|2020-04-22	14408	C	T	14370	29817	NSP12b	P314L	SNP	RNA-dependent RNA polymerase, post-ribosomal frameshift
hCoV-19/Brazil/RJ-INCA-C69/2020|EPI_ISL_513561|2020-04-22	23403	A	G	23365	29817	S	D614G	SNP	Spike
hCoV-19/Brazil/RJ-INCA-C69/2020|EPI_ISL_513561|2020-04-22	27299	T	C	27261	29817	ORF6	I33T	SNP	ORF6 protein
hCoV-19/Brazil/RJ-INCA-C69/2020|EPI_ISL_513561|2020-04-22	28881	GGG	AAC	28843	29817	N	RG203KR	SNP	Nucleocapsid protein
hCoV-19/Brazil/RJ-INCA-C69/2020|EPI_ISL_513561|2020-04-22	29148	T	C	29110	29817	N	I292T	SNP	Nucleocapsid protein
hCoV-19/Brazil/RJ-INCA-C70/2020|EPI_ISL_513562|2020-04-22	241	C	T	204	29820	5'UTR	241	extragenic	NA
hCoV-19/Brazil/RJ-INCA-C70/2020|EPI_ISL_513562|2020-04-22	3037	C	T	3000	29820	NSP3	F106F	SNP_silent	Predicted phosphoesterase, papain-like proteinase
hCoV-19/Brazil/RJ-INCA-C70/2020|EPI_ISL_513562|2020-04-22	14408	C	T	14371	29820	NSP12b	P314L	SNP	RNA-dependent RNA polymerase, post-ribosomal frameshift
hCoV-19/Brazil/RJ-INCA-C70/2020|EPI_ISL_513562|2020-04-22	23403	A	G	23366	29820	S	D614G	SNP	Spike
hCoV-19/Brazil/RJ-INCA-C70/2020|EPI_ISL_513562|2020-04-22	25135	G	T	25098	29820	S	K1191N	SNP	Spike
hCoV-19/Brazil/RJ-INCA-C70/2020|EPI_ISL_513562|2020-04-22	27299	T	C	27262	29820	ORF6	I33T	SNP	ORF6 protein
hCoV-19/Brazil/RJ-INCA-C70/2020|EPI_ISL_513562|2020-04-22	28881	GGG	AAC	28844	29820	N	RG203KR	SNP	Nucleocapsid protein
hCoV-19/Brazil/RJ-INCA-C70/2020|EPI_ISL_513562|2020-04-22	29148	T	C	29111	29820	N	I292T	SNP	Nucleocapsid protein
hCoV-19/Brazil/RJ-INCA-C72/2020|EPI_ISL_513563|2020-04-24	241	C	T	203	29816	5'UTR	241	extragenic	NA
hCoV-19/Brazil/RJ-INCA-C72/2020|EPI_ISL_513563|2020-04-24	3037	C	T	2999	29816	NSP3	F106F	SNP_silent	Predicted phosphoesterase, papain-like proteinase
hCoV-19/Brazil/RJ-INCA-C72/2020|EPI_ISL_513563|2020-04-24	10440	C	T	10402	29816	NSP5	A129V	SNP	3C-like proteinase
hCoV-19/Brazil/RJ-INCA-C72/2020|EPI_ISL_513563|2020-04-24	14408	C	T	14370	29816	NSP12b	P314L	SNP	RNA-dependent RNA polymerase, post-ribosomal frameshift
hCoV-19/Brazil/RJ-INCA-C72/2020|EPI_ISL_513563|2020-04-24	23403	A	G	23365	29816	S	D614G	SNP	Spike
hCoV-19/Brazil/RJ-INCA-C72/2020|EPI_ISL_513563|2020-04-24	25135	G	T	25097	29816	S	K1191N	SNP	Spike
hCoV-19/Brazil/RJ-INCA-C72/2020|EPI_ISL_513563|2020-04-24	27299	T	C	27261	29816	ORF6	I33T	SNP	ORF6 protein
hCoV-19/Brazil/RJ-INCA-C72/2020|EPI_ISL_513563|2020-04-24	28881	GGG	AAC	28843	29816	N	RG203KR	SNP	Nucleocapsid protein
hCoV-19/Brazil/RJ-INCA-C72/2020|EPI_ISL_513563|2020-04-24	29148	T	C	29110	29816	N	I292T	SNP	Nucleocapsid protein
hCoV-19/Brazil/RJ-INCA-C73/2020|EPI_ISL_513564|2020-04-24	241	C	T	203	29783	5'UTR	241	extragenic	NA
hCoV-19/Brazil/RJ-INCA-C73/2020|EPI_ISL_513564|2020-04-24	3037	C	T	2999	29783	NSP3	F106F	SNP_silent	Predicted phosphoesterase, papain-like proteinase
hCoV-19/Brazil/RJ-INCA-C73/2020|EPI_ISL_513564|2020-04-24	14408	C	T	14370	29783	NSP12b	P314L	SNP	RNA-dependent RNA polymerase, post-ribosomal frameshift
hCoV-19/Brazil/RJ-INCA-C73/2020|EPI_ISL_513564|2020-04-24	23403	A	G	23365	29783	S	D614G	SNP	Spike
hCoV-19/Brazil/RJ-INCA-C73/2020|EPI_ISL_513564|2020-04-24	23587	G	T	23549	29783	S	Q675H	SNP	Spike
hCoV-19/Brazil/RJ-INCA-C73/2020|EPI_ISL_513564|2020-04-24	27299	T	C	27261	29783	ORF6	I33T	SNP	ORF6 protein
hCoV-19/Brazil/RJ-INCA-C73/2020|EPI_ISL_513564|2020-04-24	28881	GGG	AAC	28843	29783	N	RG203KR	SNP	Nucleocapsid protein
hCoV-19/Brazil/RJ-INCA-C73/2020|EPI_ISL_513564|2020-04-24	29148	T	C	29110	29783	N	I292T	SNP	Nucleocapsid protein
hCoV-19/Brazil/RJ-INCA-C75/2020|EPI_ISL_513565|2020-04-24	241	C	T	203	29584	5'UTR	241	extragenic	NA
hCoV-19/Brazil/RJ-INCA-C75/2020|EPI_ISL_513565|2020-04-24	3037	C	T	2999	29584	NSP3	F106F	SNP_silent	Predicted phosphoesterase, papain-like proteinase
hCoV-19/Brazil/RJ-INCA-C75/2020|EPI_ISL_513565|2020-04-24	14408	C	T	14370	29584	NSP12b	P314L	SNP	RNA-dependent RNA polymerase, post-ribosomal frameshift
hCoV-19/Brazil/RJ-INCA-C75/2020|EPI_ISL_513565|2020-04-24	23403	A	G	23365	29584	S	D614G	SNP	Spike
hCoV-19/Brazil/RJ-INCA-C75/2020|EPI_ISL_513565|2020-04-24	25135	G	T	25097	29584	S	K1191N	SNP	Spike
hCoV-19/Brazil/RJ-INCA-C75/2020|EPI_ISL_513565|2020-04-24	27299	T	C	27261	29584	ORF6	I33T	SNP	ORF6 protein
hCoV-19/Brazil/RJ-INCA-C75/2020|EPI_ISL_513565|2020-04-24	28881	GGG	AAC	28599	29584	N	RG203KR	SNP	Nucleocapsid protein
hCoV-19/Brazil/RJ-INCA-C75/2020|EPI_ISL_513565|2020-04-24	29148	T	C	28866	29584	N	I292T	SNP	Nucleocapsid protein
hCoV-19/Brazil/RJ-INCA-C77/2020|EPI_ISL_513567|2020-04-24	241	C	T	203	29817	5'UTR	241	extragenic	NA
hCoV-19/Brazil/RJ-INCA-C77/2020|EPI_ISL_513567|2020-04-24	3037	C	T	2999	29817	NSP3	F106F	SNP_silent	Predicted phosphoesterase, papain-like proteinase
hCoV-19/Brazil/RJ-INCA-C77/2020|EPI_ISL_513567|2020-04-24	14408	C	T	14370	29817	NSP12b	P314L	SNP	RNA-dependent RNA polymerase, post-ribosomal frameshift
hCoV-19/Brazil/RJ-INCA-C77/2020|EPI_ISL_513567|2020-04-24	23403	A	G	23365	29817	S	D614G	SNP	Spike
hCoV-19/Brazil/RJ-INCA-C77/2020|EPI_ISL_513567|2020-04-24	27299	T	C	27261	29817	ORF6	I33T	SNP	ORF6 protein
hCoV-19/Brazil/RJ-INCA-C77/2020|EPI_ISL_513567|2020-04-24	28881	GGG	AAC	28843	29817	N	RG203KR	SNP	Nucleocapsid protein
hCoV-19/Brazil/RJ-INCA-C77/2020|EPI_ISL_513567|2020-04-24	29148	T	C	29110	29817	N	I292T	SNP	Nucleocapsid protein
hCoV-19/Brazil/RJ-INCA-C78/2020|EPI_ISL_513568|2020-04-24	241	C	T	203	29815	5'UTR	241	extragenic	NA
hCoV-19/Brazil/RJ-INCA-C78/2020|EPI_ISL_513568|2020-04-24	3037	C	T	2999	29815	NSP3	F106F	SNP_silent	Predicted phosphoesterase, papain-like proteinase
hCoV-19/Brazil/RJ-INCA-C78/2020|EPI_ISL_513568|2020-04-24	14408	C	T	14370	29815	NSP12b	P314L	SNP	RNA-dependent RNA polymerase, post-ribosomal frameshift
hCoV-19/Brazil/RJ-INCA-C78/2020|EPI_ISL_513568|2020-04-24	16515	T	C	16477	29815	NSP13	Y93Y	SNP_silent	Helicase
hCoV-19/Brazil/RJ-INCA-C78/2020|EPI_ISL_513568|2020-04-24	23403	A	G	23365	29815	S	D614G	SNP	Spike
hCoV-19/Brazil/RJ-INCA-C78/2020|EPI_ISL_513568|2020-04-24	24378	C	T	24340	29815	S	S939F	SNP	Spike
hCoV-19/Brazil/RJ-INCA-C78/2020|EPI_ISL_513568|2020-04-24	26044	C	G	26006	29815	ORF3a	Q218E	SNP	ORF3a protein
hCoV-19/Brazil/RJ-INCA-C78/2020|EPI_ISL_513568|2020-04-24	27299	T	C	27261	29815	ORF6	I33T	SNP	ORF6 protein
[truncated: 1,995 more rows]

## Sheet: Table S6
Table S6. General annoation of mutations on high quality brazilian genomes
Clusters	Synapomorphic information
cluster1 - ultrafast bootstrap = 68, TBE=0.78, PP = 0.94
hCoV-19/Brazil/PE-IAM1237/2020	C21332T
hCoV-19/Brazil/PE-IAM914/2020	C21332T
hCoV-19/Brazil/PE-IAM961/2020	C21332T
cluster2 - ultrafast bootstrap = 100, TBE = 1.0, PP = 0.97
hCoV-19/Brazil/PE-IAM1082/2020	T27119C, A28595T, G28638T
hCoV-19/Brazil/PE-IAM1352/2020	T27119C, A28595T, G28638T
hCoV-19/Brazil/PE-IAM965/2020	T27119C, A28595T, G28638T
cluster3 - ultrafast bootstrap = 51, PP = 0.37
hCoV-19/Brazil/PE-IAM992/2020	C10104T, C18899T, C25359T
hCoV-19/Brazil/PE-IAM1127/2020	C10104T, C18899T, C25359T
hCoV-19/Brazil/PE-IAM273/2020	C18899T
cluster4 - ultrafast bootstrap = 40, TBE = 0.68 , PP= 0.62
hCoV-19/Brazil/PE-IAM209/2020	C9774T
hCoV-19/Brazil/PE-IAM958/2020	C9774T
hCoV-19/Brazil/PE-IAM714/2020	C9774T
cluster5 - ultrafast bootstrap = 63, TBE = 0.9, PP = 0.64
hCoV-19/Brazil/PE-IAM230/2020	C14356T
hCoV-19/Brazil/PE-IAM158/2020	C14356T, T21864C
hCoV-19/Brazil/PE-IAM16/2020	C14356T, T21864C
hCoV-19/Brazil/PE-IAM18/2020	C14356T, T21864C
hCoV-19/Brazil/PE-IAM1064/2020	C14356T, C17205T, T19617C
hCoV-19/Brazil/PE-IAM1149/2020	C14356T, C17205T, T19617C
hCoV-19/Brazil/PE-IAM495/2020	C14356T, C17205T
hCoV-19/Brazil/PE-IAM458/2020	C14356T
hCoV-19/Brazil/PE-IAM215/2020	C14356T
hCoV-19/Brazil/PE-IAM212/2020	C14356T
cluster6 1.1.28 - ultrafast bootstrap = 100, TBE = 1.0, PP = 1
hCoV-19/Brazil/PE-IAM356/2020
hCoV-19/Brazil/PE-IAM67/2020
hCoV-19/Brazil/PE-IAM404/2020
hCoV-19/Brazil/PE-IAM991/2020
hCoV-19/Brazil/PE-IAM1126/2020
cluster7* - ultrafast bootstrap = 96, TBE = 0.99
hCoV-19/Brazil/PE-IAM291/2020	C14320T
hCoV-19/Brazil/PE-IAM17/2020	C14320T
hCoV-19/Brazil/L21_CD450/2020|EPI_ISL_476371|2020-04-06	C14320T
hCoV-19/Northern_Ireland/NIRE-FA652/2020|EPI_ISL_441766|2020-03-31	C14320T
cluster8* - 1.1.33_3 - ultrafast bootstrap = 83, TBE = 0.93
hCoV-19/Brazil/L12 CD192/2020|EPI ISL 476210|2020-03-24
hCoV-19/Chile/Santiago 71/2020|EPI ISL 445367|2020-03-21
hCoV-19/Brazil/RJ0119/2020|EPI ISL 417985|2020-03-19
hCoV-19/Brazil/PE-IAM1264/2020
cluster9* - ultrafast bootstrap = 97, TBE = 0.98
hCoV-19/South_Africa/KRISP-0152/2020|EPI_ISL_467502|2020-06-01
hCoV-19/South_Africa/KRISP-0153/2020|EPI_ISL_467503|2020-06-01
hCoV-19/South_Africa/KRISP-0185/2020|EPI_ISL_482708|2020-06-07
hCoV-19/Brazil/PE-IAM08/2020
hCoV-19/South_Africa/KRISP-0149/2020|EPI_ISL_467499|2020-05-30
hCoV-19/South_Africa/KRISP-0203/2020|EPI_ISL_482852|2020-06-11
cluster10* - ultrafast bootstrap 83, TBE = 0.86
hCoV-19/Wales/PHWC-168ACB/2020|EPI ISL 494326|2020-04-19
hCoV-19/Brazil/PE-IAM109/2020
cluster11* - ultrafast bootstrap 100, TBE - 1.0
hCoV-19/Sweden/20-51759/2020|EPI ISL 476138|2020-05-27
hCoV-19/Brazil/PE-IAM766/2020
cluster12* - TBE = 0.81, PP = 0.98
hCoV-19/Brazil/L16 CD334/2020|EPI ISL 476283|2020-03-29
hCoV-19/Brazil/L11 CD196/2020|EPI ISL 476200|2020-03-23
hCoV-19/Brazil/L12 CD223/2020|EPI ISL 476217|2020-03-21
hCoV-19/Brazil/L11 CD195/2020|EPI ISL 476199|2020-03-24
hCoV-19/Brazil/CV49/2020|EPI ISL 429702|2020-03-22
hCoV-19/France/GE3372/2020|EPI ISL 428348|2020-03-20
hCoV-19/France/HF1870/2020|EPI ISL 414629|2020-03-03
hCoV-19/Brazil/PE-IAM19/2020
hCoV-19/Brazil/L10 CD171/2020|EPI ISL 476184|2020-03-14
hCoV-19/Brazil/CE0206/2020|EPI ISL 470573|2020-04-02
hCoV-19/Brazil/L12 CD224/2020|EPI ISL 476218|2020-03-21
cluster13 - 1.1.33_1 - ultrafast bootstrap = 100, TBE = 1.0
hCoV-19/Brazil/L14 CD244/2020|EPI ISL 476248|2020-03-27
hCoV-19/Brazil/PE-IAM959/2020
cluster14 - 1.1.33_2 - ultrafast bootstrap = 100, TBE = 1.0, PP = 1
hCoV-19/Brazil/PE-IAM977/2020
hCoV-19/Brazil/PE-IAM1093/2020
cluster15 - ultrafast bootstrap = 97, TBE = 1.0, PP = 0.98
hCoV-19/Brazil/PE-IAM1314/2020
hCoV-19/Brazil/PE-IAM1440/2020
cluster16 - ultrafast bootstrap = 54, PP = 0.92
hCoV-19/Brazil/PE-IAM384/2020
hCoV-19/Brazil/PE-IAM448/2020
cluster17 - ultrafast bootstrap = 100, TBE = 1.0, PP = 0.98
hCoV-19/Brazil/PE-IAM1092/2020
hCoV-19/Brazil/PE-IAM967/2020
cluster18 - ultrafast bootstrap = 87, TBE = 0.83, PP = 0.95
hCoV-19/Brazil/PE-IAM48/2020
hCoV-19/Brazil/PE-IAM1309/2020
cluster19 - ultrafast bootstrap = 86, TBE = 0.8, PP = 0.65
hCoV-19/Brazil/PE-IAM226/2020
hCoV-19/Brazil/PE-IAM39/2020
cluster20 - ultrafast bootstrap = 100, TBE = 1.0, PP = 1
hCoV-19/Brazil/PE-IAM311/2020
hCoV-19/Brazil/PE-IAM305/2020
cluster21 - ultrafast bootstrap = 44, TBE = 0.49, PP = 0.73
hCoV-19/Brazil/PE-IAM29/2020
hCoV-19/Brazil/PE-IAM87/2020
* Putative international introduction

## Sheet: Table S7
Table S7. Minor variants identified in the 101 new genomes analyzed
Genome	Position	Region	Depth	A/Depth	A/Plus	A/Minus	C/Depth	C/Plus	C/Minus	G/Depth	G/Plus	G/Minus	T/Depth	T/Plus	T/Minus
hCoV-19/Brazil/PE-IAM1309/2020	21996	S	1982	1601	777	824	34	0	34	245	4	241	102	0	102
hCoV-19/Brazil/PE-IAM1309/2020	23191	S	901	0	0	0	118	17	101	0	0	0	783	626	157
hCoV-19/Brazil/PE-IAM544/2020	28651	N	467	0	0	0	203	90	113	0	0	0	264	100	164
hCoV-19/Brazil/PE-IAM711/2020	10604	ORF1AB	1060	4	0	4	515	241	274	1	1	0	540	229	311
hCoV-19/Brazil/PE-IAM714/2020	27112	M	2784	2	0	2	4	1	3	100	21	79	2678	706	1972
hCoV-19/Brazil/PE-IAM719/2020	8723	ORF1AB	1463	832	585	247	0	0	0	630	360	270	1	1	0
hCoV-19/Brazil/PE-IAM19/2020	23063	S	1924	1502	534	968	1	1	0	0	0	0	421	144	277
hCoV-19/Brazil/PE-IAM19/2020_3P	17019	ORF1AB	725	0	0	0	0	0	0	169	101	68	556	329	227
hCoV-19/Brazil/PE-IAM19/2020_3P	23063	S	1377	322	212	110	0	0	0	1	1	0	1054	666	388
hCoV-19/Brazil/PE-IAM19/2020_0P	17019	ORF1AB	164	0	0	0	0	0	0	145	87	58	19	14	5
hCoV-19/Brazil/PE-IAM19/2020_0P	23063	S	1890	1593	1154	439	0	0	0	2	1	1	294	210	84
